# Supplementary material for: Global Transcriptomic Analyses Reveal Genes Involved in Conceptus Development During the Implantation Stages in Pigs
Source: Front Genet. 2021 Feb 24;12:584995. doi: 10.3389/fgene.2021.584995 (PMC7943634; doi:10.3389/fgene.2021.584995)
Supplement: Supplementary file 1 [file Table_1.XLSX]

## Sheet: cor_datExpr
Supplemental Table S1 The values of Pearson’s correlation coefficient
	D9_1	D9_2	D9_3	D12_1	D12_2	D12_3	D15_1	D15_2	D15_3
D9_1	1	0.979117	0.994746	0.769817	0.772991	0.776468	0.69716	0.742189	0.696346
D9_2	0.979117	1	0.983315	0.815078	0.794778	0.804412	0.713281	0.761534	0.707498
D9_3	0.994746	0.983315	1	0.793622	0.787323	0.793767	0.704023	0.754431	0.704863
D12_1	0.769817	0.815078	0.793622	1	0.959139	0.975629	0.756243	0.816589	0.75284
D12_2	0.772991	0.794778	0.787323	0.959139	1	0.997024	0.81708	0.871475	0.819452
D12_3	0.776468	0.804412	0.793767	0.975629	0.997024	1	0.800181	0.858112	0.801215
D15_1	0.69716	0.713281	0.704023	0.756243	0.81708	0.800181	1	0.990784	0.996772
D15_2	0.742189	0.761534	0.754431	0.816589	0.871475	0.858112	0.990784	1	0.992164
D15_3	0.696346	0.707498	0.704863	0.75284	0.819452	0.801215	0.996772	0.992164	1
