# Supplementary material for: Global Transcriptomic Analyses Reveal Genes Involved in Conceptus Development During the Implantation Stages in Pigs
Source: Front Genet. 2021 Feb 24;12:584995. doi: 10.3389/fgene.2021.584995 (PMC7943634; doi:10.3389/fgene.2021.584995)
Supplement: Supplementary file 2 [file Table_2.XLSX]

## Sheet: DEGs
Supplemental Table S2 FPKM of differentially expressed genes
Ensembl_Transcript_ID	Gene name	Gene description	D9_1	D9_2	D9_3	D12_1	D12_2	D12_3	D15_1	D15_2	D15_3
ENSSSCT00000000003	GTSE1	G2 and S-phase expressed 1 [Source:HGNC Symbol;Acc:HGNC:13698]	4.49	3.37	4.47	0.86	3.01	1.77	1.11	1.85	1.96
ENSSSCT00000000004	TTC38	tetratricopeptide repeat domain 38 [Source:HGNC Symbol;Acc:HGNC:26082]	2.41	1.64	2.73	4.93	4.23	3.92	6.27	5.5	7.03
ENSSSCT00000000005	PKDREJ	polycystin family receptor for egg jelly [Source:HGNC Symbol;Acc:HGNC:9015]	0.02	0.01	0.02	0.13	0.2	0.15	0.74	0.31	0.67
ENSSSCT00000000007	PPARA	peroxisome proliferator-activated receptor alpha [Source:HGNC Symbol;Acc:HGNC:9232]	0.36	0.3	0.17	1	0.46	0.3	4.09	3.31	4.93
ENSSSCT00000000008	TRMU	tRNA 5-methylaminomethyl-2-thiouridylate methyltransferase [Source:HGNC Symbol;Acc:HGNC:25481]	4.03	5.06	3.32	2.43	2.65	3.2	2.08	1.64	2.12
ENSSSCT00000000011	-	-	16.9	15.69	19.52	26.53	54.36	47.98	156.83	155.51	217.79
ENSSSCT00000000012	-	-	0.33	0.37	0.02	0.22	0	0.34	2.18	2.58	1.15
ENSSSCT00000000020	-	-	104.36	100.86	111.43	65.5	66	69.31	58.43	61.7	47.81
ENSSSCT00000000025	PARVB	parvin beta [Source:HGNC Symbol;Acc:HGNC:14653]	33.35	30.65	39.23	5.25	9.7	6.07	6.09	7.45	5
ENSSSCT00000000029	EFCAB6	EF-hand calcium binding domain 6 [Source:HGNC Symbol;Acc:HGNC:24204]	0.03	0	0	0.23	0.27	0.09	0.04	0.23	0.1
ENSSSCT00000000030	SCUBE1	signal peptide, CUB domain and EGF like domain containing 1 [Source:HGNC Symbol;Acc:HGNC:13441]	0.05	0.04	0.06	0.32	0.81	0.56	2.8	3.14	3.61
ENSSSCT00000000033	MCAT	malonyl-CoA-acyl carrier protein transacylase [Source:HGNC Symbol;Acc:HGNC:29622]	12.3	8.24	11.77	2.29	5.28	6.03	3.95	6.31	7.59
ENSSSCT00000000036	-	-	134.03	97.49	134.99	40.65	70.99	70.94	55.3	59.87	74.43
ENSSSCT00000000037	TTLL1	tubulin tyrosine ligase like 1 [Source:HGNC Symbol;Acc:HGNC:1312]	7.5	5.89	6.77	11.9	10.96	12.91	17.26	19.29	18.91
ENSSSCT00000000039	ARFGAP3	ADP ribosylation factor GTPase activating protein 3 [Source:HGNC Symbol;Acc:HGNC:661]	13.54	10.7	13.39	43.91	34.96	34.51	38.09	38.39	36.6
ENSSSCT00000000042	3-Sep	septin 3 [Source:HGNC Symbol;Acc:HGNC:10750]	0.04	0.04	0.03	0.31	0.83	0.3	0.75	3.78	1.67
ENSSSCT00000000046	-	-	1.48	1.33	0.9	3.78	9.94	8.12	11.48	10.27	13.78
ENSSSCT00000000051	CYP2D25	-	17.46	15.62	18.91	2.68	6.17	6.05	8.97	8.9	9.86
ENSSSCT00000000052	-	-	266.16	240.47	289.91	104.52	132.38	165.25	109.49	99.84	112.2
ENSSSCT00000000053	-	-	2.28	1.42	2.18	0.07	0.17	0.39	0.31	0.39	0.99
ENSSSCT00000000055	-	-	3.55	1.9	2.15	8.31	10.45	7.3	7.93	13.89	7.26
ENSSSCT00000000064	SNU13	SNU13 homolog, small nuclear ribonucleoprotein (U4/U6.U5) [Source:HGNC Symbol;Acc:HGNC:7819]	180.25	152.44	165.14	58.21	95.76	94.6	96.09	106.71	110.67
ENSSSCT00000000069	POLR3H	RNA polymerase III subunit H [Source:HGNC Symbol;Acc:HGNC:30349]	6.17	5.47	7.17	1.43	5.07	3.05	2.78	3.11	3.31
ENSSSCT00000000078	SLC25A17	solute carrier family 25 member 17 [Source:HGNC Symbol;Acc:HGNC:10987]	21.04	19.34	22.19	54.85	47.08	45.6	45.44	39.54	42.38
ENSSSCT00000000080	MCHR1	melanin concentrating hormone receptor 1 [Source:HGNC Symbol;Acc:HGNC:4479]	0	0	0	0	0	0	0.65	0.41	0.65
ENSSSCT00000000081	MKL1	megakaryoblastic leukemia (translocation) 1 [Source:HGNC Symbol;Acc:HGNC:14334]	4.01	2.2	5.05	3.81	7.93	8.52	8.88	8.42	10.67
ENSSSCT00000000082	SGSM3	small G protein signaling modulator 3 [Source:HGNC Symbol;Acc:HGNC:25228]	0.11	0.13	0.24	1.38	2.18	1.93	4.32	3.45	5.02
ENSSSCT00000000085	-	-	24.96	13.13	23.86	2.01	5.22	6.29	4.46	5.78	7.88
ENSSSCT00000000087	ENTHD1	ENTH domain containing 1 [Source:HGNC Symbol;Acc:HGNC:26352]	0.16	0.22	0.14	0	0.56	0.14	1.15	1.33	1.09
ENSSSCT00000000097	APOBEC3H	apolipoprotein B mRNA editing enzyme catalytic subunit 3H [Source:HGNC Symbol;Acc:HGNC:24100]	0.03	0	0.04	0.78	0.36	0.16	1.48	1.1	1.28
ENSSSCT00000000103	TOMM22	translocase of outer mitochondrial membrane 22 [Source:HGNC Symbol;Acc:HGNC:18002]	438.78	453.5	469.51	264.54	330.49	340.8	250.06	272.88	255.68
ENSSSCT00000000111	KDELR3	KDEL endoplasmic reticulum protein retention receptor 3 [Source:HGNC Symbol;Acc:HGNC:6306]	5.23	5.19	6.71	21.04	14.71	16.83	56.86	56.23	61.64
ENSSSCT00000000113	-	-	1.71	0.66	2.23	1.03	4.25	4.45	3.74	4.15	6.48
ENSSSCT00000000114	TMEM184B	transmembrane protein 184B [Source:HGNC Symbol;Acc:HGNC:1310]	3.1	3.47	3.46	8.53	12.14	9.28	29.59	33.08	38.93
ENSSSCT00000000117	BAIAP2L2	BAI1 associated protein 2 like 2 [Source:HGNC Symbol;Acc:HGNC:26203]	0.2	0	0.06	0.38	0.97	0.45	2.23	2.1	1.43
ENSSSCT00000000122	POLR2F	RNA polymerase II subunit F [Source:HGNC Symbol;Acc:HGNC:9193]	64.17	42.08	62.35	23.04	34.17	36.94	23.35	31.15	29.96
ENSSSCT00000000126	ANKRD54	ankyrin repeat domain 54 [Source:HGNC Symbol;Acc:HGNC:25185]	13.11	10.89	13.08	5.26	8.77	7.86	5.93	7.25	5.62
ENSSSCT00000000130	-	-	8.17	8.36	8.75	5.04	1.97	2.61	3.05	4.26	4.65
ENSSSCT00000000131	LGALS1	lectin, galactoside-binding, soluble, 1 [Source:HGNC Symbol;Acc:HGNC:6561]	105.46	39.11	110.73	48.85	79.78	79.79	167.32	180.03	268.36
ENSSSCT00000000139	TST	thiosulfate sulfurtransferase [Source:HGNC Symbol;Acc:HGNC:12388]	1.66	0.39	1.36	0.75	9.24	7.12	6.07	4.99	11.39
ENSSSCT00000000140	MPST	mercaptopyruvate sulfurtransferase [Source:HGNC Symbol;Acc:HGNC:7223]	0.41	0.59	0.37	2.76	8.35	8.81	2.07	2.67	2.29
ENSSSCT00000000141	KCTD17	potassium channel tetramerization domain containing 17 [Source:HGNC Symbol;Acc:HGNC:25705]	0.27	0.73	1.32	0	0.72	0.72	5.06	7.33	6.51
ENSSSCT00000000142	CSF2RB	colony stimulating factor 2 receptor beta common subunit [Source:HGNC Symbol;Acc:HGNC:2436]	0	0.01	0	0	0.03	0	0.57	0.48	0.4
ENSSSCT00000000147	EIF3D	eukaryotic translation initiation factor 3 subunit D [Source:HGNC Symbol;Acc:HGNC:3278]	247.68	237.27	259.83	117.08	134.56	143.83	125.98	134.39	135.29
ENSSSCT00000000148	FOXRED2	FAD dependent oxidoreductase domain containing 2 [Source:HGNC Symbol;Acc:HGNC:26264]	104.56	54.89	108.18	17.59	27.92	26.17	24.45	28.94	27.49
ENSSSCT00000000150	TXN2	thioredoxin 2 [Source:HGNC Symbol;Acc:HGNC:17772]	76.42	61.71	76.93	26.88	50.63	46.8	38.71	42.56	41.69
ENSSSCT00000000151	MYH9	myosin heavy chain 9 [Source:HGNC Symbol;Acc:HGNC:7579]	165.15	159.52	164.76	310.33	455.74	401.12	386.9	367.8	393.74
ENSSSCT00000000153	-	-	0	0	0.03	1.69	0.98	0.05	0.05	0.2	0.22
ENSSSCT00000000160	RBFOX2	RNA binding protein, fox-1 homolog 2 [Source:HGNC Symbol;Acc:HGNC:9906]	6.21	6.05	7.5	5.38	10.01	6.98	12.65	18.18	20.99
ENSSSCT00000000163	TIMP3	TIMP metallopeptidase inhibitor 3 [Source:HGNC Symbol;Acc:HGNC:11822]	13.86	20.37	18.52	177.77	101.34	113.63	124.61	139.27	118.72
ENSSSCT00000000167	RTCB	RNA 2',3'-cyclic phosphate and 5'-OH ligase [Source:HGNC Symbol;Acc:HGNC:26935]	57.35	49.52	54.34	27.96	37.38	36.6	29.88	30.78	32.99
ENSSSCT00000000169	PRDM4	PR/SET domain 4 [Source:HGNC Symbol;Acc:HGNC:9348]	23.94	41.84	27.24	15.94	11.68	12.32	12.63	15.42	11.58
ENSSSCT00000000170	PWP1	PWP1 homolog, endonuclein [Source:HGNC Symbol;Acc:HGNC:17015]	76.28	75.8	69.48	50.97	42.37	40.23	35.12	36.37	32.1
ENSSSCT00000000174	MTERF2	mitochondrial transcription termination factor 2 [Source:HGNC Symbol;Acc:HGNC:30779]	5.02	5.47	4.5	16.27	9.01	11.78	9.09	6.26	6.13
ENSSSCT00000000175	TMEM263	transmembrane protein 263 [Source:HGNC Symbol;Acc:HGNC:28281]	2.07	1.79	1.7	14.68	16.54	13.76	37.91	36.62	39.35
ENSSSCT00000000176	RIC8B	RIC8 guanine nucleotide exchange factor B [Source:HGNC Symbol;Acc:HGNC:25555]	0.27	0.86	0.27	5.1	4.72	5.07	7.56	8.84	6.65
ENSSSCT00000000177	RFX4	regulatory factor X4 [Source:HGNC Symbol;Acc:HGNC:9985]	0	0	0	0	0	0	0	0.83	0.09
ENSSSCT00000000179	-	-	0.31	0.54	0.62	3.65	2.82	1.62	2.9	4.11	2.55
ENSSSCT00000000180	CKAP4	cytoskeleton associated protein 4 [Source:HGNC Symbol;Acc:HGNC:16991]	0.96	0.95	0.93	2.13	6.97	5.01	14.18	13.08	21.05
ENSSSCT00000000184	-	-	0.08	0.43	0.19	0.75	2.21	1.76	5.14	4.77	5.71
ENSSSCT00000000185	-	-	0.66	1.04	0.56	0.72	2.31	2.13	1.81	2.13	3.35
ENSSSCT00000000190	RND1	Rho family GTPase 1 [Source:HGNC Symbol;Acc:HGNC:18314]	0.36	0.27	0.18	0.13	0.97	1.05	2.58	2.28	3.61
ENSSSCT00000000201	TUBA1A	tubulin alpha 1a [Source:HGNC Symbol;Acc:HGNC:20766]	94.4	97.85	88.26	139.19	257.99	209.24	448.79	568.73	562.34
ENSSSCT00000000207	TUBA1C	tubulin alpha 1c [Source:HGNC Symbol;Acc:HGNC:20768]	1402	1617.03	1524.41	335.32	630.71	694.27	492.07	554.29	582.03
ENSSSCT00000000208	PRPH	peripherin [Source:HGNC Symbol;Acc:HGNC:9461]	0.2	0.07	0.46	6.46	11.62	9.42	29.79	24.87	31.89
ENSSSCT00000000211	-	-	4	4.79	3.79	15.28	17.72	18.54	19.51	17.83	22.7
ENSSSCT00000000217	PRPF40B	pre-mRNA processing factor 40 homolog B [Source:HGNC Symbol;Acc:HGNC:25031]	1.66	2.01	1.7	3.69	7.11	6.39	5.88	5.72	7.13
ENSSSCT00000000218	FAM186B	family with sequence similarity 186 member B [Source:HGNC Symbol;Acc:HGNC:25296]	0.18	0.43	0.3	4.02	8.3	5.44	4.37	3.56	3.92
ENSSSCT00000000219	FAIM2	Fas apoptotic inhibitory molecule 2 [Source:HGNC Symbol;Acc:HGNC:17067]	0	0	0	0.12	0.08	0.16	0.1	0.18	0.08
ENSSSCT00000000223	NCKAP5L	NCK associated protein 5 like [Source:HGNC Symbol;Acc:HGNC:29321]	0.39	0.44	0.59	0.44	2	1.32	2.39	2.04	3.15
ENSSSCT00000000226	AQP5	Aquaporin-5 [Source:UniProtKB/Swiss-Prot;Acc:A8W649]	0.07	0.13	0	1	2.53	2.1	3.58	4.25	4.66
ENSSSCT00000000233	-	-	32.14	29.53	33.77	11.17	18.46	19.18	12.3	13.59	12.97
ENSSSCT00000000235	LARP4	La ribonucleoprotein domain family member 4 [Source:HGNC Symbol;Acc:HGNC:24320]	40.14	43.07	45.22	36.46	18.9	17.63	18.24	18.76	15.16
ENSSSCT00000000236	POU6F1	POU class 6 homeobox 1 [Source:HGNC Symbol;Acc:HGNC:9224]	0.03	0.03	0	0.67	2.48	2.31	0.43	0.85	1.06
ENSSSCT00000000240	-	-	6.31	3.41	5.13	20.4	32.01	27.95	21.51	25.57	22.33
ENSSSCT00000000245	SCN8A	sodium voltage-gated channel alpha subunit 8 [Source:HGNC Symbol;Acc:HGNC:10596]	0.03	0.08	0.12	0.78	0.81	0.67	1.06	0.63	0.85
ENSSSCT00000000251	ACVRL1	activin A receptor like type 1 [Source:HGNC Symbol;Acc:HGNC:175]	0	0	0	0.37	0.58	0.08	1.76	1.32	1.03
ENSSSCT00000000253	GRASP	general receptor for phosphoinositides 1 associated scaffold protein [Source:HGNC Symbol;Acc:HGNC:18707]	0	0.17	0.04	0.14	1.36	0.84	1.44	1.48	1.25
ENSSSCT00000000262	-	-	0	0	0	0.12	0.07	0	1.03	1.18	1.36
ENSSSCT00000000265	-	-	0	0	0.11	2.18	2.6	1.17	1.23	1.94	2.76
ENSSSCT00000000266	KRT72	keratin 72 [Source:HGNC Symbol;Acc:HGNC:28932]	0	0	0	0.58	1.15	1.93	0.36	0.47	0.56
ENSSSCT00000000271	KRT8	keratin 8, type II [Source:HGNC Symbol;Acc:HGNC:6446]	8954.95	4976.48	8540.84	1114.89	2200.56	1927.73	1335.87	1385.81	1686.51
ENSSSCT00000000272	KRT18	keratin 18 [Source:HGNC Symbol;Acc:HGNC:6430]	14914.8	10038.2	14306.8	1144.19	1452.17	1291.83	848.8	848.33	912.4
ENSSSCT00000000273	-	-	0	0.27	0.07	1.27	0.59	1.18	1.61	2.82	4.61
ENSSSCT00000000277	RARG	retinoic acid receptor gamma [Source:HGNC Symbol;Acc:HGNC:9866]	8.58	4.85	7.6	2.12	3.98	2.27	3.42	4.34	4.44
ENSSSCT00000000278	CSAD	cysteine sulfinic acid decarboxylase [Source:HGNC Symbol;Acc:HGNC:18966]	0.31	0	0.1	0.51	0.35	0.61	1.08	1.02	1.13
ENSSSCT00000000279	SOAT2	sterol O-acyltransferase 2 [Source:HGNC Symbol;Acc:HGNC:11178]	0.44	0.22	0.96	0.19	1.56	2.36	4.16	2.21	3.74
ENSSSCT00000000281	SPRYD3	SPRY domain containing 3 [Source:HGNC Symbol;Acc:HGNC:25920]	6.15	5.54	6.52	8.5	25.51	21.73	15.74	16.86	17.62
ENSSSCT00000000282	TNS2	tensin 2 [Source:HGNC Symbol;Acc:HGNC:19737]	0.19	0.21	0.29	0.82	1.83	2.05	3.68	3.33	4.15
ENSSSCT00000000283	-	-	19.73	15.06	20.47	8.78	10.39	12.88	5.86	10.63	10.07
ENSSSCT00000000295	MAP3K12	mitogen-activated protein kinase kinase kinase 12 [Source:HGNC Symbol;Acc:HGNC:6851]	0	0	0	0	0.95	0.24	0.93	1.04	0.54
ENSSSCT00000000300	HOXC13	homeobox C13 [Source:HGNC Symbol;Acc:HGNC:5125]	0	0	0	0.88	4.05	2.03	0.24	1.12	1.48
ENSSSCT00000000303	-	-	66.38	105.06	64.75	148	133.35	146.06	191.11	219.23	183.81
ENSSSCT00000000306	HOXC4	homeobox C4 [Source:HGNC Symbol;Acc:HGNC:5126]	0	0	0	0.23	0.77	0.86	1.84	1.58	1.87
ENSSSCT00000000310	NFE2	transcription factor NF-E2 45 kDa subunit [Source:RefSeq peptide;Acc:NP_001172081]	0.3	0.11	0.25	0	0.29	0.15	8.48	3.81	6.6
ENSSSCT00000000313	ZNF385A	zinc finger protein 385A [Source:HGNC Symbol;Acc:HGNC:17521]	5.83	5.06	5.47	9.94	22.87	20.38	15.46	17.17	19.35
ENSSSCT00000000314	ITGA5	integrin subunit alpha 5 [Source:HGNC Symbol;Acc:HGNC:6141]	77.15	67.31	83.96	18.09	45.7	40.83	74.19	75.4	94.82
ENSSSCT00000000318	-	-	0	0	0	0	0	0	0.14	0.4	0.67
ENSSSCT00000000320	TESPA1	thymocyte expressed, positive selection associated 1 [Source:HGNC Symbol;Acc:HGNC:29109]	0	0	0	0	0	0.15	0.46	0.18	0.34
ENSSSCT00000000354	-	-	0	0	0	0.48	0	0	1.03	0.24	0.46
ENSSSCT00000000375	-	-	0	0	0	0.87	0.16	1.65	1.21	2.13	0.46
ENSSSCT00000000386	GDF11	growth differentiation factor 11 [Source:HGNC Symbol;Acc:HGNC:4216]	0.37	0.42	0.31	10.97	15.03	12.72	16.69	16.46	15.64
ENSSSCT00000000388	ORMDL2	ORMDL sphingolipid biosynthesis regulator 2 [Source:HGNC Symbol;Acc:HGNC:16037]	71.75	67.88	78.7	46.22	49.75	63.07	28.56	36.32	21.24
ENSSSCT00000000391	MMP19	matrix metallopeptidase 19 [Source:HGNC Symbol;Acc:HGNC:7165]	0.13	0.18	0.28	1.94	2.01	1.88	9.32	9.26	9.84
ENSSSCT00000000393	-	Diacylglycerol kinase alpha [Source:UniProtKB/Swiss-Prot;Acc:P20192]	4.11	4.56	5.19	15.33	18.78	14.96	13.4	13.66	14.13
ENSSSCT00000000395	-	-	67.46	58.24	67.44	241.98	397.68	352.02	299.94	309.22	255.86
ENSSSCT00000000402	-	-	3.04	2	3.22	1.7	1.78	1.58	1.54	1.21	0.89
ENSSSCT00000000403	-	-	326.82	280.97	324.63	129.34	175.81	174.98	120.46	135.12	126.59
ENSSSCT00000000413	SLC39A5	solute carrier family 39 member 5 [Source:HGNC Symbol;Acc:HGNC:20502]	0.27	0.24	0.02	0.36	2.5	3.12	6.49	5.68	8.66
ENSSSCT00000000416	-	-	434.69	416.26	446.26	141.37	193.83	210.06	166.95	199.51	151.21
ENSSSCT00000000418	-	Myosin light polypeptide 6 [Source:UniProtKB/Swiss-Prot;Acc:P60662]	1.99	1.71	0.84	1.37	3.83	3.51	10.22	10.61	9.77
ENSSSCT00000000419	-	-	23.43	29.95	29.98	50.29	47.38	38.9	15.26	17.04	13.84
ENSSSCT00000000433	-	-	0.09	0.36	0	0.53	0.24	0.44	2.39	1.55	1.12
ENSSSCT00000000434	RBMS2	RNA binding motif single stranded interacting protein 2 [Source:HGNC Symbol;Acc:HGNC:9909]	3.47	4.13	2.83	12.08	13.28	13.85	54.14	50.37	47.77
ENSSSCT00000000438	ATP5B	ATP synthase, H+ transporting, mitochondrial F1 complex, beta polypeptide [Source:HGNC Symbol;Acc:HGNC:830]	999.33	855.18	1028.38	402.44	568.38	556.17	377.37	395.62	429.19
ENSSSCT00000000439	PTGES3	prostaglandin E synthase 3 [Source:HGNC Symbol;Acc:HGNC:16049]	417.15	441.6	368.18	298.57	240.58	244.83	195.3	204.69	179.6
ENSSSCT00000000443	-	signal transducer and activator of transcription 6 isoform 2 [Source:RefSeq peptide;Acc:NP_001239030]	0.2	0.11	0.12	0.36	1.07	0.67	2.12	1.78	2.33
ENSSSCT00000000445	-	-	0	0	0	0	0	0	0.06	0.09	0.05
ENSSSCT00000000448	-	-	44.27	28.53	49.28	15.12	23.48	20.69	13.87	12.54	11.6
ENSSSCT00000000450	GPR182	G protein-coupled receptor 182 [Source:HGNC Symbol;Acc:HGNC:13708]	0	0	0	0	0.64	0.11	4.98	3.12	4.48
ENSSSCT00000000452	TAC3	tachykinin 3 [Source:HGNC Symbol;Acc:HGNC:11521]	0	0.08	0.31	6.87	17.56	13.04	5.7	101.31	23.21
ENSSSCT00000000453	-	-	503.04	270.88	508.98	127.99	171.88	176.33	116.77	124.35	119.49
ENSSSCT00000000457	-	-	1.75	2.66	2.27	5.3	9.67	8.46	31.97	28.93	35.51
ENSSSCT00000000460	-	-	0.02	0	0	0.22	0.17	0.3	0.38	1	1.04
ENSSSCT00000000461	-	-	0.51	0.28	0.29	0.91	2.48	1.57	5.14	4.4	4.17
ENSSSCT00000000470	-	-	7.59	7.48	7.34	2.96	6.87	4.74	17.95	19.32	25.18
ENSSSCT00000000471	-	-	45.35	25.74	40.98	11.12	18.45	17.12	7.84	10.71	12.23
ENSSSCT00000000473	-	-	0.24	0.03	0.47	0	0	0.05	0.03	0	0
ENSSSCT00000000478	-	zinc finger protein GLI1 [Source:RefSeq peptide;Acc:NP_001243522]	0.07	0.04	0.08	0	0.09	0.06	0.65	0.68	1.07
ENSSSCT00000000489	ATP23	ATP23 metallopeptidase and ATP synthase assembly factor homolog [Source:HGNC Symbol;Acc:HGNC:29452]	4.18	4.88	3.65	15.34	11.1	9.62	12.81	11.01	11.88
ENSSSCT00000000491	LRIG3	leucine rich repeats and immunoglobulin like domains 3 [Source:HGNC Symbol;Acc:HGNC:30991]	1.03	1.32	0.95	0.95	2.07	1.22	1.26	5.17	3.12
ENSSSCT00000000492	SLC16A7	solute carrier family 16 member 7 [Source:HGNC Symbol;Acc:HGNC:10928]	0.04	0.08	0.09	0.12	0.05	0.18	7.49	7.16	7.59
ENSSSCT00000000500	TMEM5	transmembrane protein 5 [Source:HGNC Symbol;Acc:HGNC:13530]	12.93	14.15	12.39	24.72	19.3	17.84	9.55	8.85	5.75
ENSSSCT00000000504	-	-	107.84	123.95	99.15	51.04	45.62	48.51	53.51	55.02	55.56
ENSSSCT00000000506	-	-	0	0	0	0	0	0	1.16	1.95	1.28
ENSSSCT00000000509	-	-	0	0	0	0	5.69	0	6.85	7.67	12.15
ENSSSCT00000000516	GRIP1	glutamate receptor interacting protein 1 [Source:HGNC Symbol;Acc:HGNC:18708]	0.11	0.13	0.02	1.45	1.08	1.31	2.2	3.55	3.13
ENSSSCT00000000518	IL26	-	0	0	0	0.33	1.63	0.41	0	0	0
ENSSSCT00000000519	IFNG	Interferon gamma [Source:UniProtKB/Swiss-Prot;Acc:P17803]	24.34	28.61	51.75	46088.6	26462	31044.2	5393.18	7398.2	5821.41
ENSSSCT00000000521	-	-	4.14	4.67	3.39	66.3	58.04	56.11	18.19	22.2	18.67
ENSSSCT00000000529	-	-	3.43	2.19	5.07	0.19	0.9	0.91	1.59	2.26	1.83
ENSSSCT00000000530	LYZ	Lysozyme C-2 [Source:UniProtKB/Swiss-Prot;Acc:P12068]	0	0	0	4.28	3.67	2.93	4.43	4.61	2.53
ENSSSCT00000000531	FRS2	fibroblast growth factor receptor substrate 2 [Source:RefSeq peptide;Acc:NP_001230138]	8.05	11.94	9.37	37.1	21.37	30.02	39.34	34.93	35.94
ENSSSCT00000000535	CCT2	T-complex protein 1 subunit beta [Source:RefSeq peptide;Acc:NP_001163991]	267.39	230.74	254.92	200.54	158.73	171.34	122.96	126.23	113.02
ENSSSCT00000000539	RAB3IP	RAB3A interacting protein [Source:HGNC Symbol;Acc:HGNC:16508]	22.05	15.61	23.3	60.27	54.58	51.79	37.26	34.16	24.78
ENSSSCT00000000543	PTPRB	protein tyrosine phosphatase, receptor type B [Source:HGNC Symbol;Acc:HGNC:9665]	0.34	0.34	0.31	4.64	2.88	2.66	3.46	2.04	2.35
ENSSSCT00000000555	TRHDE	thyrotropin releasing hormone degrading enzyme [Source:HGNC Symbol;Acc:HGNC:30748]	0	0.01	0	0.08	0.02	0.19	9.44	9.01	11.55
ENSSSCT00000000559	CAPS2	calcyphosine 2 [Source:HGNC Symbol;Acc:HGNC:16471]	0.15	0.15	0.01	1.53	0.67	0.65	0.48	0.62	0.2
ENSSSCT00000000561	GLIPR1	GLI pathogenesis related 1 [Source:HGNC Symbol;Acc:HGNC:17001]	4.85	3.27	5.04	70.64	50.83	56.7	34.07	37.02	28.26
ENSSSCT00000000563	PHLDA1	pleckstrin homology like domain family A member 1 [Source:HGNC Symbol;Acc:HGNC:8933]	12.56	19.28	15.45	85.61	121.65	126.63	108.45	124.57	132.57
ENSSSCT00000000569	SYT10	synaptotagmin 10 [Source:HGNC Symbol;Acc:HGNC:19266]	0	0	0	0.37	0.63	0.43	0	0.13	0.06
ENSSSCT00000000570	PKP2	plakophilin 2 [Source:HGNC Symbol;Acc:HGNC:9024]	331.95	347.66	320.87	191.57	150.09	158.78	180.43	186.3	174.63
ENSSSCT00000000573	-	-	0.16	0.48	0.36	1.24	1.67	0.85	1.32	2.16	1.7
ENSSSCT00000000581	-	-	0.95	1.31	0.47	10.06	9.69	9.81	12.81	10.11	9.47
ENSSSCT00000000586	-	-	11.89	12.01	9.21	28.07	30.6	26.11	26.25	24.08	20.44
ENSSSCT00000000587	PTHLH	parathyroid hormone like hormone [Source:HGNC Symbol;Acc:HGNC:9607]	0.12	0.04	0.18	30.92	24.89	25.7	41.39	36.12	30.86
ENSSSCT00000000588	KLHL42	kelch like family member 42 [Source:HGNC Symbol;Acc:HGNC:29252]	1.31	1.17	1.33	4.02	4.14	4.48	5	5.68	5.19
ENSSSCT00000000589	MANSC4	MANSC domain containing 4 [Source:HGNC Symbol;Acc:HGNC:40023]	0.06	0.11	0	0.17	0.58	0.29	1.3	1.23	1.36
ENSSSCT00000000590	MRPS35	mitochondrial ribosomal protein S35 [Source:HGNC Symbol;Acc:HGNC:16635]	52.68	65	52.12	53.2	38.34	39.38	32.5	32.84	30.78
ENSSSCT00000000591	REP15	RAB15 effector protein [Source:HGNC Symbol;Acc:HGNC:33748]	0	0	0	0	0	0	2.09	0	1.16
ENSSSCT00000000594	ARNTL2	aryl hydrocarbon receptor nuclear translocator like 2 [Source:HGNC Symbol;Acc:HGNC:18984]	0.31	0.76	0.26	3.77	2.62	3.86	5.75	7.1	6.65
ENSSSCT00000000595	MED21	mediator complex subunit 21 [Source:HGNC Symbol;Acc:HGNC:11473]	3.98	3.43	2.64	4.92	7.11	8.27	10.07	10.1	11.07
ENSSSCT00000000598	-	-	0.27	0.27	0.26	14.02	10.75	9.7	14.22	15.44	13.31
ENSSSCT00000000609	-	-	0	0	0	7.47	8.3	8.43	9.98	14.42	16.12
ENSSSCT00000000610	-	-	0.06	0.12	0	5.93	6.18	6.37	11.83	15.2	13.01
ENSSSCT00000000614	-	-	0	0	0.01	2.2	1.56	0.91	0.79	0.97	1.07
ENSSSCT00000000615	CMAS	cytidine monophosphate N-acetylneuraminic acid synthetase [Source:HGNC Symbol;Acc:HGNC:18290]	1.84	3.01	2.02	7.76	6.58	5.04	17.94	14.47	17.64
ENSSSCT00000000616	KCNJ8	potassium voltage-gated channel subfamily J member 8 [Source:HGNC Symbol;Acc:HGNC:6269]	0.05	0.13	0.23	0.82	1.44	0.76	0.68	1.26	1.61
ENSSSCT00000000621	GYS2	glycogen synthase 2 [Source:HGNC Symbol;Acc:HGNC:4707]	0	0	0	0	0.1	0	0.55	0.42	0.3
ENSSSCT00000000629	SLCO1A2	solute carrier organic anion transporter family member 1A2 [Source:HGNC Symbol;Acc:HGNC:10956]	0	0.07	0	0.81	0.2	0.09	0.47	0.15	0.56
ENSSSCT00000000633	PLEKHA5	pleckstrin homology domain containing A5 [Source:HGNC Symbol;Acc:HGNC:30036]	22.94	29.81	22.34	7.78	6.35	5.62	8.17	11.92	8.6
ENSSSCT00000000645	EPS8	epidermal growth factor receptor pathway substrate 8 [Source:HGNC Symbol;Acc:HGNC:3420]	0.04	0.01	0.05	2.48	2.1	1.21	6.2	6.45	5.21
ENSSSCT00000000647	RERG	RAS like estrogen regulated growth inhibitor [Source:HGNC Symbol;Acc:HGNC:15980]	0	0	0	2.47	1.79	0.71	1	0.78	1.21
ENSSSCT00000000649	ARHGDIB	Rho GDP dissociation inhibitor (GDI) beta [Source:HGNC Symbol;Acc:HGNC:679]	0.38	0.14	0.6	12.73	16.87	18.1	5.13	4.04	5.61
ENSSSCT00000000660	GRIN2B	glutamate ionotropic receptor NMDA type subunit 2B [Source:HGNC Symbol;Acc:HGNC:4586]	0.04	0.31	0.07	0.13	0.32	0.22	0.69	0.65	1.09
ENSSSCT00000000665	FAM234B	uncharacterized protein LOC100514349 [Source:RefSeq peptide;Acc:NP_001231885]	0.73	0.45	0.66	0.78	1.82	1.16	1.26	1.51	2
ENSSSCT00000000666	-	-	86.84	59.58	69.29	20.06	19.87	21.59	50.88	40.55	38.36
ENSSSCT00000000669	BCL2L14	BCL2 like 14 [Source:HGNC Symbol;Acc:HGNC:16657]	2.27	2.73	1.81	21.25	14.25	21.18	21.23	20.57	21.11
ENSSSCT00000000671	LRP6	LDL receptor related protein 6 [Source:HGNC Symbol;Acc:HGNC:6698]	7.04	11.7	7.39	23.07	18.58	17.9	27.21	28.23	25.27
ENSSSCT00000000680	YBX3	Y-box binding protein 3 [Source:HGNC Symbol;Acc:HGNC:2428]	0	0.15	0.3	1.76	2.03	1.49	4.58	2.59	2.34
ENSSSCT00000000681	STYK1	serine/threonine/tyrosine kinase 1 [Source:HGNC Symbol;Acc:HGNC:18889]	1.82	0.33	0.83	28.74	21.55	19.62	17.12	19.28	15.86
ENSSSCT00000000682	MAGOHB	mago homolog B, exon junction complex core component [Source:HGNC Symbol;Acc:HGNC:25504]	64.57	54	56.52	25.76	39.72	31.39	22.6	37.58	31.5
ENSSSCT00000000695	-	-	13.34	14.02	14.45	18.57	30.67	23.37	43.43	29.42	41.12
ENSSSCT00000000696	GABARAPL1	-	4.22	3.66	2.75	5.78	6.55	7.16	16.08	13.34	14.4
ENSSSCT00000000703	CLEC1A	C-type lectin domain family 1 member A [Source:HGNC Symbol;Acc:HGNC:24355]	0	0	0	0	0	0	0.71	1.35	0.76
ENSSSCT00000000710	-	-	0	0	0	0.64	1.67	0.56	0	0	0
ENSSSCT00000000715	-	-	0	0	0	0	0	0.08	0.42	0.17	0.28
ENSSSCT00000000716	A2M	alpha-2-macroglobulin [Source:HGNC Symbol;Acc:HGNC:7]	0	0.05	0.1	4.97	3.52	3.67	126.78	57.38	73.57
ENSSSCT00000000718	M6PR	mannose-6-phosphate receptor, cation dependent [Source:HGNC Symbol;Acc:HGNC:6752]	160.53	180.72	168.58	74.31	57.22	58.49	40.03	39.61	35.27
ENSSSCT00000000721	-	-	302.07	294.85	293.1	108.06	95.44	85.5	63.48	67.38	60.24
ENSSSCT00000000725	GDF3	growth differentiation factor 3 [Source:HGNC Symbol;Acc:HGNC:4218]	0.65	0.35	0.81	0	0	0.39	0	0.06	0
ENSSSCT00000000728	CLSTN3	calsyntenin 3 [Source:HGNC Symbol;Acc:HGNC:18371]	0.1	0.05	0.03	0.26	0.24	0.16	0.82	0.57	0.65
ENSSSCT00000000733	C1R	complement C1r [Source:HGNC Symbol;Acc:HGNC:1246]	0	0.02	0.03	3.09	4.99	2.45	2.14	1.17	1.51
ENSSSCT00000000742	P3H3	prolyl 3-hydroxylase 3 [Source:HGNC Symbol;Acc:HGNC:19318]	0.02	0.02	0.04	0.39	1.53	0.3	11.43	12.45	19.06
ENSSSCT00000000743	GNB3	G protein subunit beta 3 [Source:HGNC Symbol;Acc:HGNC:4400]	0	0	0	0	0	0.08	1.29	0.35	0.45
ENSSSCT00000000744	CDCA3	cell division cycle associated 3 [Source:HGNC Symbol;Acc:HGNC:14624]	56.12	41.2	66.7	12.23	26.67	35.8	17.3	21.26	20.32
ENSSSCT00000000754	PIANP	PILR alpha associated neural protein [Source:HGNC Symbol;Acc:HGNC:25338]	0	0	0	0	0.77	0.24	0.28	0.87	0.05
ENSSSCT00000000755	-	-	41.54	40.2	44.6	26.92	36.79	32.44	22.15	20.92	22.48
ENSSSCT00000000756	-	-	2409.95	2070.08	3178.05	4517.22	5758.91	6131.56	2548.91	3132.57	2855.75
ENSSSCT00000000757	IFFO1	intermediate filament family orphan 1 [Source:HGNC Symbol;Acc:HGNC:24970]	0.03	0.15	0	0	0.16	0.23	1.27	1.07	0.98
ENSSSCT00000000758	NOP2	NOP2 nucleolar protein [Source:HGNC Symbol;Acc:HGNC:7867]	83.19	81.98	90.78	32.66	44.42	40.65	26.47	25.5	26.84
ENSSSCT00000000762	ACRBP	acrosin binding protein [Source:HGNC Symbol;Acc:HGNC:17195]	0.05	0.24	0.42	0.79	1.74	1.33	1.51	0.87	1.64
ENSSSCT00000000766	TAPBPL	TAP binding protein like [Source:HGNC Symbol;Acc:HGNC:30683]	0.35	0.23	0.41	0.89	2.92	1.72	3.13	2.35	3.35
ENSSSCT00000000769	SCNN1A	sodium channel, non voltage gated 1 alpha subunit [Source:HGNC Symbol;Acc:HGNC:10599]	69.93	61.82	67.98	19.31	33.92	29.66	27.87	31.52	31.95
ENSSSCT00000000771	TNFRSF1A	tumor necrosis factor receptor superfamily member 1A precursor [Source:RefSeq peptide;Acc:NP_999134]	1.38	0.94	1.44	5.18	5.92	7.04	11.42	13.54	15.45
ENSSSCT00000000772	PLEKHG6	pleckstrin homology and RhoGEF domain containing G6 [Source:HGNC Symbol;Acc:HGNC:25562]	0.06	0.14	0.1	0.54	1.07	0.94	1.96	1.3	2.3
ENSSSCT00000000777	NTF3	neurotrophin 3 [Source:HGNC Symbol;Acc:HGNC:8023]	0	0	0	0	0.54	0.22	0.23	0.54	1.82
ENSSSCT00000000782	-	-	284.53	247.23	282.6	114.94	131.75	139.68	83.18	89.98	84.37
ENSSSCT00000000790	-	-	1.5	3.72	2.22	7.06	11.77	9.15	50.46	36.9	40.21
ENSSSCT00000000791	PARP11	poly(ADP-ribose) polymerase family member 11 [Source:HGNC Symbol;Acc:HGNC:1186]	0.15	0.11	0.21	0.54	0.88	0.85	2.47	2.89	3.2
ENSSSCT00000000793	PRMT8	protein arginine methyltransferase 8 [Source:HGNC Symbol;Acc:HGNC:5188]	0	0	0	0.11	0.16	0.11	0.02	0.09	0.01
ENSSSCT00000000797	-	-	0	0	0	0	0	0	0.11	0.84	0.89
ENSSSCT00000000798	TSPAN9	tetraspanin 9 [Source:HGNC Symbol;Acc:HGNC:21640]	2.97	2.75	2.87	0.22	0.67	0.81	4.22	3.55	5.02
ENSSSCT00000000799	TEAD4	TEA domain family member 4 [Source:HGNC Symbol;Acc:HGNC:11717]	18.28	18.01	20.07	2.88	5.29	5.51	6.88	6.82	8.94
ENSSSCT00000000801	TULP3	tubby like protein 3 [Source:HGNC Symbol;Acc:HGNC:12425]	2.91	3	2.97	6.55	5.95	5.3	9.23	16.03	14.6
ENSSSCT00000000802	RHNO1	RAD9-HUS1-RAD1 interacting nuclear orphan 1 [Source:HGNC Symbol;Acc:HGNC:28206]	40.71	41	38.67	10.14	10.45	11.5	11.16	13.14	11.61
ENSSSCT00000000807	FKBP4	FK506 binding protein 4 [Source:HGNC Symbol;Acc:HGNC:3720]	303.9	289.7	317.5	126.56	147.84	149.64	74.65	78.71	75.43
ENSSSCT00000000810	WASH1	WASH complex subunit 1 [Source:HGNC Symbol;Acc:HGNC:24361]	29.21	23.35	32.81	5.88	17.98	16	9.06	9.77	13.38
ENSSSCT00000000813	SLC6A12	solute carrier family 6 member 12 [Source:HGNC Symbol;Acc:HGNC:11045]	0.2	0.21	0.14	0.07	0.04	0.04	1.12	0.66	1.27
ENSSSCT00000000815	CCDC77	coiled-coil domain containing 77 [Source:HGNC Symbol;Acc:HGNC:28203]	7.92	9.32	7.1	5.35	4.78	5.63	3.89	2.93	4.08
ENSSSCT00000000817	WNK1	WNK lysine deficient protein kinase 1 [Source:HGNC Symbol;Acc:HGNC:14540]	33.08	39.17	33.36	100.19	100.19	100.72	72.91	75.92	64.31
ENSSSCT00000000818	RAD52	RAD52 homolog, DNA repair protein [Source:HGNC Symbol;Acc:HGNC:9824]	2.9	4.21	3.63	2.91	4.79	4.03	9.43	7.07	8.92
ENSSSCT00000000819	ERC1	ELKS/RAB6-interacting/CAST family member 1 [Source:HGNC Symbol;Acc:HGNC:17072]	10.27	14.55	10.09	39.8	36.51	32.47	51.26	51.14	52.22
ENSSSCT00000000827	-	-	0	0	0	0	0	0.09	0.39	0.55	1.12
ENSSSCT00000000830	CECR2	CECR2, histone acetyl-lysine reader [Source:HGNC Symbol;Acc:HGNC:1840]	15.62	14.51	16.18	2.12	5.08	4.92	3.56	4.3	4.3
ENSSSCT00000000831	ATP6V1E1	ATPase H+ transporting V1 subunit E1 [Source:HGNC Symbol;Acc:HGNC:857]	349.17	349.81	342.26	275.6	236.46	228.79	189.79	202.43	186.59
ENSSSCT00000000837	-	-	0.03	0	0.1	0	0.62	0.27	1.39	0.66	1.74
ENSSSCT00000000838	USP18	-	0.11	0.07	0.39	2.12	1.71	1.5	6.86	8.22	10.55
ENSSSCT00000000843	KIF21A	kinesin family member 21A [Source:HGNC Symbol;Acc:HGNC:19349]	27.79	39.09	27.25	81.21	66.74	69.64	49.01	52.03	43.31
ENSSSCT00000000848	-	-	29.65	57.79	22.11	13.24	14.3	13.94	7.66	7.88	7.48
ENSSSCT00000000849	LRRK2	leucine-rich repeat serine/threonine-protein kinase 2 [Source:RefSeq peptide;Acc:NP_001106908]	0.04	0.03	0.03	0.25	0.22	0.18	0.54	0.57	0.4
ENSSSCT00000000853	-	-	0.11	0.31	0	0.8	0.69	1.18	1.25	1.34	0.93
ENSSSCT00000000855	CNTN1	contactin 1 [Source:HGNC Symbol;Acc:HGNC:2171]	0	0	0	0	0.04	0	0.26	0	0.15
ENSSSCT00000000861	ADAMTS20	ADAM metallopeptidase with thrombospondin type 1 motif 20 [Source:HGNC Symbol;Acc:HGNC:17178]	0	0	0	0.39	0.42	0.54	0.07	0.21	0
ENSSSCT00000000862	ADAMTS20	ADAM metallopeptidase with thrombospondin type 1 motif 20 [Source:HGNC Symbol;Acc:HGNC:17178]	0	0	0	0.03	0.11	0.03	0	0	0.03
ENSSSCT00000000867	PUS7L	pseudouridylate synthase 7 like [Source:HGNC Symbol;Acc:HGNC:25276]	8.37	10.46	7.59	4.8	4.73	5.16	3.96	4.42	4.49
ENSSSCT00000000868	-	-	0.11	0	0.04	0.61	0.52	1.94	2.11	1.26	1.6
ENSSSCT00000000870	NELL2	neural EGFL like 2 [Source:HGNC Symbol;Acc:HGNC:7751]	0	0.14	0.12	1	0.68	0.62	0.62	0.79	1.07
ENSSSCT00000000873	ANO6	anoctamin 6 [Source:HGNC Symbol;Acc:HGNC:25240]	104.53	119.55	103.97	92.9	68.7	70.83	56.3	59.04	57.06
ENSSSCT00000000876	SLC38A1	solute carrier family 38 member 1 [Source:HGNC Symbol;Acc:HGNC:13447]	0.32	0.34	0.6	5.31	4.37	2.94	5.4	7.09	6.62
ENSSSCT00000000877	-	-	2.1	5.13	4.05	109.58	101.6	100.15	151.21	149.19	141.19
ENSSSCT00000000878	-	-	0.15	0	0	2.31	4.76	3.47	4.67	3.85	6.06
ENSSSCT00000000879	AMIGO2	adhesion molecule with Ig like domain 2 [Source:HGNC Symbol;Acc:HGNC:24073]	0.29	0.81	0.5	2.32	2.75	2.56	3.79	5.39	4.73
ENSSSCT00000000880	-	-	1.68	2.48	2.61	7.72	15.57	13.12	5.66	4.29	6.39
ENSSSCT00000000912	ALDH1L2	aldehyde dehydrogenase 1 family member L2 [Source:HGNC Symbol;Acc:HGNC:26777]	463.84	313.36	293.62	7.26	3.08	0.6	8.33	9.25	9.05
ENSSSCT00000000913	ALDH1L2	aldehyde dehydrogenase 1 family member L2 [Source:HGNC Symbol;Acc:HGNC:26777]	439.42	310.38	526.34	0.36	2.58	6.17	4.75	1.6	3.94
ENSSSCT00000000915	APPL2	adaptor protein, phosphotyrosine interacting with PH domain and leucine zipper 2 [Source:HGNC Symbol;Acc:HGNC:18242]	9.37	8.91	9.2	13.56	13.9	10.93	25.55	26.38	27.07
ENSSSCT00000000917	TXNRD1	thioredoxin reductase 1, cytoplasmic [Source:RefSeq peptide;Acc:NP_999319]	115.15	119.86	115.53	46.19	47.16	43.18	37.43	40.56	39.93
ENSSSCT00000000925	GLT8D2	glycosyltransferase 8 domain containing 2 [Source:HGNC Symbol;Acc:HGNC:24890]	0	0	0	0.04	0.32	0	3.44	3.35	4.26
ENSSSCT00000000929	-	-	0	0	0	0	0	0.17	4.54	1.53	2.49
ENSSSCT00000000931	-	-	0.02	0	0	0.22	0.28	0.2	10.4	4.54	5.49
ENSSSCT00000000933	-	-	0	0.4	0.72	21.43	11.42	9.31	69.52	55.06	53.43
ENSSSCT00000000934	-	-	0	0.51	0	4.83	6.29	4.71	38.47	27.98	29.49
ENSSSCT00000000936	IGF1	insulin like growth factor 1 [Source:HGNC Symbol;Acc:HGNC:5464]	0	0	0	0	0	0	0.38	0.11	1.5
ENSSSCT00000000939	-	-	26.27	31.18	18.99	13.51	9.33	7.44	10.58	12.05	9.23
ENSSSCT00000000941	-	-	13.76	24.3	11.8	0.68	0	2.53	2.26	5.29	4.56
ENSSSCT00000000942	SYCP3	synaptonemal complex protein 3 [Source:HGNC Symbol;Acc:HGNC:18130]	7.05	10.38	7.1	0.76	1.08	0.79	0	0.23	0.26
ENSSSCT00000000943	-	-	6.59	5.49	5.5	4.91	7.94	5.87	12.84	15.58	15.1
ENSSSCT00000000951	SLC5A8	solute carrier family 5 member 8 [Source:HGNC Symbol;Acc:HGNC:19119]	0	0	0.01	2.09	1.88	2.31	24.88	18.16	22.06
ENSSSCT00000000958	NR1H4	nuclear receptor subfamily 1 group H member 4 [Source:HGNC Symbol;Acc:HGNC:7967]	0	0	0	0	0	0	0.89	0.58	1.38
ENSSSCT00000000964	-	-	0	0	0.09	7.39	4.85	5.51	0	0	0
ENSSSCT00000000965	-	-	0	0	0	6.01	3.04	3.04	0	0	0
ENSSSCT00000000970	SLC25A3	phosphate carrier protein, mitochondrial [Source:RefSeq peptide;Acc:NP_001157984]	1412.21	1071.27	1373.61	619.16	569.82	542.96	414.91	398.01	395.16
ENSSSCT00000000971	-	-	69.89	65.51	72.73	24.95	24.42	20.45	23.46	30.24	24.74
ENSSSCT00000000976	HAL	histidine ammonia-lyase [Source:HGNC Symbol;Acc:HGNC:4806]	0.04	0.18	0.26	7.25	11.25	11.24	93.54	64.33	84.02
ENSSSCT00000000977	AMDHD1	amidohydrolase domain containing 1 [Source:HGNC Symbol;Acc:HGNC:28577]	0.25	0.15	0.15	2.8	2.83	3.91	16.69	10.33	11.8
ENSSSCT00000000979	SNRPF	small nuclear ribonucleoprotein polypeptide F [Source:HGNC Symbol;Acc:HGNC:11162]	302.8	469.11	287.96	270.9	245.21	267.08	192	217.83	192.15
ENSSSCT00000000980	NTN4	netrin 4 [Source:HGNC Symbol;Acc:HGNC:13658]	0	0	0	0.95	0.66	0.48	1.84	1.3	1.45
ENSSSCT00000000985	FGD6	FYVE, RhoGEF and PH domain containing 6 [Source:HGNC Symbol;Acc:HGNC:21740]	1.66	2.84	1.53	5.19	6.62	5.1	7.67	7.75	8.17
ENSSSCT00000000989	NDUFA12	NADH:ubiquinone oxidoreductase subunit A12 [Source:HGNC Symbol;Acc:HGNC:23987]	231.28	236.91	269.43	182	119.46	145.61	124.21	151.28	145.59
ENSSSCT00000000991	PLXNC1	plexin C1 [Source:HGNC Symbol;Acc:HGNC:9106]	0	0.01	0.02	0.36	0.42	0.2	6.12	5.72	6.9
ENSSSCT00000000992	UBE2N	ubiquitin conjugating enzyme E2 N [Source:HGNC Symbol;Acc:HGNC:12492]	139.15	123.03	133.52	80.19	95.63	84.53	66.34	69.88	69.08
ENSSSCT00000000994	SOCS2	suppressor of cytokine signaling 2 [Source:HGNC Symbol;Acc:HGNC:19382]	4.67	5.89	5.38	9.13	11.38	11.34	19.92	19	22.95
ENSSSCT00000000996	EEA1	early endosome antigen 1 [Source:HGNC Symbol;Acc:HGNC:3185]	33.79	46.09	30.88	13.63	11.7	10.87	29.84	25.31	23.08
ENSSSCT00000000999	DCN	decorin [Source:HGNC Symbol;Acc:HGNC:2705]	0	0.76	0.79	84.3	72.08	51.95	1112.9	805.86	1047.4
ENSSSCT00000001000	LUM	lumican [Source:HGNC Symbol;Acc:HGNC:6724]	0	0.17	0.17	28.93	19.84	21.5	320.63	267.27	313.47
ENSSSCT00000001004	-	-	22.31	25.77	28.59	28.15	19.49	21.3	16.28	14.02	11.75
ENSSSCT00000001005	-	-	29.12	31.93	27.61	13.57	15.15	15.74	17.46	17.64	17.6
ENSSSCT00000001006	-	plasma membrane calcium-transporting ATPase 1 [Source:RefSeq peptide;Acc:NP_999517]	50.78	55.94	52.13	27.77	24.62	22.66	26.87	29.42	28.38
ENSSSCT00000001007	-	-	23.23	34.93	21.76	6.14	4.46	5.11	16.11	12.63	17.55
ENSSSCT00000001009	C12orf50	chromosome 12 open reading frame 50 [Source:HGNC Symbol;Acc:HGNC:26665]	0.9	0.3	0.32	0.1	0	0	0.05	0	0
ENSSSCT00000001011	CEP290	centrosomal protein 290 [Source:HGNC Symbol;Acc:HGNC:29021]	1.67	2.55	1.49	6.25	5.82	4.58	7.15	7.97	7.37
ENSSSCT00000001016	MGAT4C	MGAT4 family member C [Source:HGNC Symbol;Acc:HGNC:30871]	0	0	0.03	0.03	0.02	0	0.24	0.35	0.09
ENSSSCT00000001020	LRRIQ1	leucine rich repeats and IQ motif containing 1 [Source:HGNC Symbol;Acc:HGNC:25708]	0.13	0.12	0.08	0.78	0.28	0.44	0.24	0.39	0.31
ENSSSCT00000001027	ACSS3	acyl-CoA synthetase short-chain family member 3 [Source:HGNC Symbol;Acc:HGNC:24723]	2.61	3.08	1.78	27.76	32.5	31.89	37.22	35.54	31.69
ENSSSCT00000001029	METTL25	methyltransferase like 25 [Source:HGNC Symbol;Acc:HGNC:26228]	0.29	1.33	0.07	0.97	1.48	0	2.85	3.8	2.45
ENSSSCT00000001030	METTL25	methyltransferase like 25 [Source:HGNC Symbol;Acc:HGNC:26228]	0.95	1.09	1.18	6.68	3.41	2.75	4.85	3.64	4.95
ENSSSCT00000001032	OTOGL	otogelin like [Source:HGNC Symbol;Acc:HGNC:26901]	0	0	0	0.04	0.06	0	0.41	0.13	0.24
ENSSSCT00000001039	E2F7	E2F transcription factor 7 [Source:HGNC Symbol;Acc:HGNC:23820]	2.4	2.65	2.47	0.82	1.19	1.03	1.86	3.57	2
ENSSSCT00000001040	CSRP2	cysteine and glycine rich protein 2 [Source:HGNC Symbol;Acc:HGNC:2470]	158.9	146.97	169.43	72.12	86.93	96.1	53.4	64.7	53.74
ENSSSCT00000001041	-	-	1.26	1.73	1.56	3.93	3.76	3.38	6.11	5.82	5.67
ENSSSCT00000001042	-	-	0	0.03	0	0	0.07	0.33	0.24	0.53	0.34
ENSSSCT00000001051	MIOX	myo-inositol oxygenase [Source:HGNC Symbol;Acc:HGNC:14522]	6.11	4.04	8.37	0	0	0	1.51	0	0.76
ENSSSCT00000001054	LMF2	lipase maturation factor 2 [Source:HGNC Symbol;Acc:HGNC:25096]	5.04	3.45	5.77	3.45	10.69	8.2	10.41	11.74	19.62
ENSSSCT00000001056	-	-	12.28	9.46	12.67	2.13	8.87	6.1	3.76	5.68	5.02
ENSSSCT00000001063	SELO	selenoprotein O [Source:RefSeq peptide;Acc:NP_001188360]	5.9	4.56	7.55	0.86	3.45	1.79	1.79	2.8	2.72
ENSSSCT00000001068	MLC1	megalencephalic leukoencephalopathy with subcortical cysts 1 [Source:HGNC Symbol;Acc:HGNC:17082]	0	0	0	0.06	0.27	0.02	0	0.09	0
ENSSSCT00000001071	CRELD2	cysteine rich with EGF like domains 2 [Source:HGNC Symbol;Acc:HGNC:28150]	31.2	21.98	31.01	27.84	61.8	53.09	13.99	18.11	22.09
ENSSSCT00000001082	FOXF2	forkhead box F2 [Source:HGNC Symbol;Acc:HGNC:3810]	0	0	0	0.04	0.34	0.96	2.15	1.46	3.36
ENSSSCT00000001084	GMDS	GDP-mannose 4,6-dehydratase [Source:HGNC Symbol;Acc:HGNC:4369]	5	2.93	5.02	45.99	69.15	68.29	35.62	39.82	40.75
ENSSSCT00000001088	RPP40	ribonuclease P/MRP subunit p40 [Source:HGNC Symbol;Acc:HGNC:20992]	28.5	28.54	26.82	17.21	14.11	14.64	15.26	14.21	12.31
ENSSSCT00000001096	SLC22A23	solute carrier family 22 member 23 [Source:HGNC Symbol;Acc:HGNC:21106]	2.9	1.96	3.33	7.23	15.97	17.14	10.08	10.2	12.63
ENSSSCT00000001097	PSMG4	proteasome assembly chaperone 4 [Source:HGNC Symbol;Acc:HGNC:21108]	63.26	57.96	56.45	34.06	69.66	38.42	28.17	42.03	32.97
ENSSSCT00000001098	TUBB2B	tubulin beta 2B class IIb [Source:HGNC Symbol;Acc:HGNC:30829]	16.99	14.58	16.3	93.22	149.25	161.13	76.11	95.62	96.05
ENSSSCT00000001102	WRNIP1	Werner helicase interacting protein 1 [Source:HGNC Symbol;Acc:HGNC:20876]	22.59	21.8	22.7	7.06	13.79	15.46	11.73	14.26	17.25
ENSSSCT00000001103	SERPINB1	serpin family B member 1 [Source:HGNC Symbol;Acc:HGNC:3311]	48.99	22.27	43.54	1.83	4.1	2.65	3.76	5.96	4.07
ENSSSCT00000001108	-	-	22.66	54.08	36.83	0	4.4	5.68	7.71	14.22	18.57
ENSSSCT00000001112	-	-	0	0	0	0.46	2	1.92	1.82	1.54	1.37
ENSSSCT00000001118	DSP	desmoplakin [Source:HGNC Symbol;Acc:HGNC:3052]	500.53	473.7	503.48	89.85	110.86	99.71	179.46	177.2	196.57
ENSSSCT00000001120	BMP6	bone morphogenetic protein 6 [Source:HGNC Symbol;Acc:HGNC:1073]	0.25	0.43	0.37	1.33	2.23	2.89	2.5	3.25	3
ENSSSCT00000001123	-	-	25.36	26.24	20.81	17.53	9.41	12.3	7.11	7.25	7.17
ENSSSCT00000001133	GCNT2	glucosaminyl (N-acetyl) transferase 2, I-branching enzyme (I blood group) [Source:HGNC Symbol;Acc:HGNC:4204]	45.9	53.06	48.64	106.68	99.36	102.44	48.38	52.01	40.68
ENSSSCT00000001139	ELOVL2	ELOVL fatty acid elongase 2 [Source:HGNC Symbol;Acc:HGNC:14416]	0	0	0	1.67	3.41	4.73	8.66	8.81	8.35
ENSSSCT00000001140	-	-	6.67	4.36	6.44	6.32	8.95	7.95	20.34	21.44	23.87
ENSSSCT00000001143	HIVEP1	human immunodeficiency virus type I enhancer binding protein 1 [Source:HGNC Symbol;Acc:HGNC:4920]	2.02	3.03	2.39	6.33	7.33	6.07	9.35	11.42	9.66
ENSSSCT00000001144	EDN1	endothelin 1 [Source:HGNC Symbol;Acc:HGNC:3176]	0	0.14	0	0.71	1.59	1.24	1.99	2	2.08
ENSSSCT00000001152	RNF182	ring finger protein 182 [Source:HGNC Symbol;Acc:HGNC:28522]	0	0	0	1.24	0.23	0.46	0.12	0.11	0
ENSSSCT00000001158	MYLIP	myosin regulatory light chain interacting protein [Source:HGNC Symbol;Acc:HGNC:21155]	13.98	13.49	13.92	19.03	19.78	20.05	44.04	38.54	41.02
ENSSSCT00000001159	GMPR	guanosine monophosphate reductase [Source:HGNC Symbol;Acc:HGNC:4376]	1.5	1	1.08	4.45	3.44	4.69	14.82	9.54	11.51
ENSSSCT00000001160	ATXN1	ataxin 1 [Source:HGNC Symbol;Acc:HGNC:10548]	0.64	0.59	0.83	0.93	1.99	0.81	2.67	3.39	4.71
ENSSSCT00000001161	RBM24	RNA binding motif protein 24 [Source:HGNC Symbol;Acc:HGNC:21539]	0	0	0	0.08	0.04	0	0.02	1.03	0.28
ENSSSCT00000001163	-	-	0.06	0	0	0.15	0.15	0.1	0.49	1.53	0.63
ENSSSCT00000001168	TPMT	thiopurine S-methyltransferase [Source:HGNC Symbol;Acc:HGNC:12014]	30.86	38.15	27.99	9.74	9.73	7.48	8.4	8.54	7.98
ENSSSCT00000001171	RNF144B	ring finger protein 144B [Source:HGNC Symbol;Acc:HGNC:21578]	1.3	1.38	1.26	14.14	11.58	13	17.01	15.97	12.17
ENSSSCT00000001173	MBOAT1	membrane bound O-acyltransferase domain containing 1 [Source:HGNC Symbol;Acc:HGNC:21579]	1.73	3.04	2.09	11.37	12.38	9.88	11	6.71	8.18
ENSSSCT00000001176	SOX4	SRY-box 4 [Source:HGNC Symbol;Acc:HGNC:11200]	0.47	0.14	0.59	2.81	8.35	8.01	4.71	8.25	5.83
ENSSSCT00000001180	DCDC2	doublecortin domain containing 2 [Source:HGNC Symbol;Acc:HGNC:18141]	0.11	0.06	0.06	1.34	1.29	0.61	0.04	0.04	0.2
ENSSSCT00000001183	MRS2	MRS2, magnesium transporter [Source:HGNC Symbol;Acc:HGNC:13785]	30.65	32.42	32.41	31.52	27.44	24.4	18.46	17.89	18.35
ENSSSCT00000001185	GPLD1	glycosylphosphatidylinositol specific phospholipase D1 [Source:HGNC Symbol;Acc:HGNC:4459]	0	0.02	0.01	8.44	10.02	8.08	13.72	14.38	14.42
ENSSSCT00000001186	ALDH5A1	aldehyde dehydrogenase 5 family member A1 [Source:HGNC Symbol;Acc:HGNC:408]	1.16	1.21	1.38	8.71	11.86	9.48	7.94	7.46	5.91
ENSSSCT00000001187	KIAA0319	KIAA0319 [Source:HGNC Symbol;Acc:HGNC:21580]	0.05	0.01	0.01	0.16	0.4	0.28	0.21	0.28	0.21
ENSSSCT00000001193	RIPOR2	RHO family interacting cell polarization regulator 2 [Source:HGNC Symbol;Acc:HGNC:13872]	2.58	5.18	3.23	62.74	58.51	60.34	25.24	24.63	24.41
ENSSSCT00000001194	-	-	0	0	0	0.15	0	0.45	0.95	0.39	0.36
ENSSSCT00000001195	CMAH	cytidine monophosphate-N-acetylneuraminic acid hydroxylase [Source:RefSeq peptide;Acc:NP_001106486]	0	0	0	0	0.64	0.09	4.56	1.45	2.11
ENSSSCT00000001196	CARMIL1	capping protein regulator and myosin 1 linker 1 [Source:HGNC Symbol;Acc:HGNC:21581]	37.22	37.4	36.6	85.54	83.76	84.52	77.88	77.05	66.01
ENSSSCT00000001230	-	-	707.74	840.58	856.15	377.41	412.2	345.5	342.92	333.12	356.6
ENSSSCT00000001233	HIST1H1D	histone cluster 1 H1 family member d [Source:HGNC Symbol;Acc:HGNC:4717]	316.65	245	326.94	114.71	181.21	167.69	124.16	141.71	156.21
ENSSSCT00000001234	-	-	133.54	82.63	141.21	33.69	111.46	84.63	64.7	65.06	75.62
ENSSSCT00000001258	-	-	27.37	21.53	23.94	10.49	12.27	12.62	9.87	9.68	10.76
ENSSSCT00000001262	-	-	5.42	7.35	5.79	21.11	9.87	10.6	14.8	14.45	10.26
ENSSSCT00000001263	HIST1H2BH	histone cluster 1 H2B family member h [Source:HGNC Symbol;Acc:HGNC:4755]	1332.26	1305.38	1408.97	387.88	435.8	466.44	613.83	764.87	677.31
ENSSSCT00000001265	-	-	195.45	111.34	203.53	26.4	76.4	53.62	43.56	36.66	66.84
ENSSSCT00000001267	HIST1H2AJ	histone cluster 1 H2A family member j [Source:HGNC Symbol;Acc:HGNC:4727]	391.62	225.79	521.96	89.92	170.36	175.68	130.67	187.79	196.95
ENSSSCT00000001271	-	-	917.55	647.42	918.84	217.74	473.36	465.74	304.53	422.15	400.16
ENSSSCT00000001273	-	-	413.04	324.72	493.66	125.75	199.73	191.68	152.11	195.6	207.78
ENSSSCT00000001275	HIST1H4K	histone cluster 1 H4 family member k [Source:HGNC Symbol;Acc:HGNC:4784]	484.77	435.92	618.53	118.16	242.2	264.56	197.09	272.77	333.76
ENSSSCT00000001295	ZNF165	zinc finger protein 165 [Source:HGNC Symbol;Acc:HGNC:12953]	1.21	2.01	1.26	4.71	4.94	3.81	3.45	4.82	3.9
ENSSSCT00000001299	-	-	1.94	3.8	1.45	9.4	10.66	7.12	16.42	11.63	13.11
ENSSSCT00000001300	ZNF389	zinc finger protein 3 [Source:HGNC Symbol;Acc:HGNC:13089]	2	2.31	1.9	3.83	4.6	2.33	7.23	5.26	4.61
ENSSSCT00000001301	ZSCAN9	zinc finger and SCAN domain containing 9 [Source:HGNC Symbol;Acc:HGNC:12984]	0.16	0.27	0.2	0.79	0.78	0.24	1.52	3.61	2.16
ENSSSCT00000001302	ZKSCAN4	zinc finger with KRAB and SCAN domains 4 [Source:HGNC Symbol;Acc:HGNC:13854]	0.23	0.43	0.38	0.25	0.54	0.57	1.21	1.18	1.74
ENSSSCT00000001307	ZSCAN12	zinc finger and SCAN domain containing 12 [Source:HGNC Symbol;Acc:HGNC:13172]	3.3	5.64	3.76	11.34	9.46	7.39	10.19	9.8	9.37
ENSSSCT00000001310	-	-	366.01	601.68	395.42	162.68	179.33	110.33	100.07	158.16	132.01
ENSSSCT00000001311	-	-	418.36	380.52	449.05	182.44	167.6	186.48	149.55	122.95	180.61
ENSSSCT00000001329	TMP-CH242-74M17.2	-	0.03	0	0	2.57	12.84	3.62	0.66	1.17	4.46
ENSSSCT00000001330	TMP-CH242-74M17.2	-	0	0.27	0.32	11.58	12.1	15.28	6.14	5.25	3.33
ENSSSCT00000001334	SLA-1	-	0	0.07	0	4.37	48.63	25.37	2.93	1.56	2.44
ENSSSCT00000001341	TRIM26	tripartite motif containing 26 [Source:HGNC Symbol;Acc:HGNC:12962]	4.65	3.51	4.9	1.33	2.76	1.74	3.34	3.11	5.42
ENSSSCT00000001343	TRIM10	tripartite motif containing 10 [Source:HGNC Symbol;Acc:HGNC:10072]	7.11	10.19	7.5	0.13	0.08	0.12	3.31	1.41	1.37
ENSSSCT00000001345	TRIM15	tripartite motif containing 15 [Source:HGNC Symbol;Acc:HGNC:16284]	17.51	23.68	18.48	0.55	0.55	0.69	0.79	0.57	1.19
ENSSSCT00000001347	TRIM40	tripartite motif containing 40 [Source:HGNC Symbol;Acc:HGNC:18736]	0.15	0.05	0.26	0.15	0	0	0	0	0
ENSSSCT00000001349	-	-	19.99	21.56	15.64	18.24	34.22	35.76	0	0	0
ENSSSCT00000001351	PPP1R11	-	39.31	33.49	51.42	15.21	21.29	24.47	40.1	46.99	46.15
ENSSSCT00000001357	-	-	0.5	0.77	0.13	0	0	0	0	0	0
ENSSSCT00000001359	ZNRD1	-	10.67	8.46	13.97	6.29	7.67	7.36	3.26	3.1	4.31
ENSSSCT00000001361	ZFP57	ZFP57 zinc finger protein [Source:HGNC Symbol;Acc:HGNC:18791]	52.44	56.51	56.44	6.37	12.88	13.21	4.64	4.45	4.6
ENSSSCT00000001367	UBD	ubiquitin D [Source:HGNC Symbol;Acc:HGNC:18795]	0	0	0	0.87	0.92	2.78	0.06	0.05	0
ENSSSCT00000001457	SLA-11	-	1.94	1.69	1.38	16.45	17.76	14.1	26.82	28.64	31.26
ENSSSCT00000001504	DDR1	discoidin domain receptor tyrosine kinase 1 [Source:HGNC Symbol;Acc:HGNC:2730]	0.42	0.22	0	0.52	1.61	1.39	2.99	2.8	3.22
ENSSSCT00000001505	GTF2H4	general transcription factor IIH subunit 4 [Source:HGNC Symbol;Acc:HGNC:4658]	16.49	13.94	17.61	4.43	12.93	9.51	6.82	7.54	6.15
ENSSSCT00000001506	VARS2	valyl-tRNA synthetase 2, mitochondrial [Source:HGNC Symbol;Acc:HGNC:21642]	9.78	6.25	9.1	1.42	3	3.7	2.74	2.9	2.88
ENSSSCT00000001516	POU5F1	POU domain, class 5, transcription factor 1 [Source:UniProtKB/Swiss-Prot;Acc:Q9TSV5]	3.79	3.62	4.41	1.62	8.59	3.63	0.31	0.24	0.78
ENSSSCT00000001518	MIC-2	-	0.03	0.08	0.23	0	0.27	0.43	3.64	2.67	2.18
ENSSSCT00000001524	SLA-7	-	0	0	0	0	0.43	0	1.52	0.57	1.21
ENSSSCT00000001539	AIF1	allograft inflammatory factor 1 [Source:HGNC Symbol;Acc:HGNC:352]	0	0	0	62.04	43.09	51.74	20.82	19.73	15.63
ENSSSCT00000001547	APOM	Apolipoprotein M [Source:UniProtKB/Swiss-Prot;Acc:Q2LE37]	3.65	3.92	3.67	7.67	16.87	19.08	167.93	113.31	172.5
ENSSSCT00000001555	NEU1	neuraminidase 1 (lysosomal sialidase) [Source:HGNC Symbol;Acc:HGNC:7758]	476.77	352.19	500.74	142.69	286.25	265.68	148.86	162.74	170.97
ENSSSCT00000001556	SLC44A4	solute carrier family 44 member 4 [Source:HGNC Symbol;Acc:HGNC:13941]	0.2	0	0.37	2.97	5.35	6.53	8.1	7.45	9.67
ENSSSCT00000001560	EHMT2	euchromatic histone lysine methyltransferase 2 [Source:HGNC Symbol;Acc:HGNC:14129]	21.93	24.19	26.04	4	10.94	9.96	5.62	6.08	7.52
ENSSSCT00000001561	ZBTB12	zinc finger and BTB domain containing 12 [Source:HGNC Symbol;Acc:HGNC:19066]	0.07	0.15	0	0	0.29	1.09	0.61	0.49	1.46
ENSSSCT00000001564	CFB	-	0	0	0.05	0.61	0.98	0.37	3.77	2.1	2.93
ENSSSCT00000001565	NELFE	negative elongation factor complex member E [Source:HGNC Symbol;Acc:HGNC:13974]	26.47	15.75	23.24	4.52	21.68	15.22	9.63	9.86	17.38
ENSSSCT00000001570	C4A	-	0.11	0.02	0.08	3.62	5.66	3.38	0.44	0.41	0.58
ENSSSCT00000001573	-	-	0.23	0.24	0.25	0.26	1.14	0.69	1.28	1.06	1.91
ENSSSCT00000001574	-	-	0.15	0.39	0.32	0.24	0.46	0	1.34	1.18	2.29
ENSSSCT00000001579	PPT2	palmitoyl-protein thioesterase 2 [Source:HGNC Symbol;Acc:HGNC:9326]	64.36	40.88	65.69	14.8	43.76	35.77	29.48	28.4	27.55
ENSSSCT00000001582	EGFL8	EGF like domain multiple 8 [Source:HGNC Symbol;Acc:HGNC:13944]	0.21	0.16	0.19	3.29	3.61	4.5	6.94	7.19	8.35
ENSSSCT00000001583	AGPAT1	1-acylglycerol-3-phosphate O-acyltransferase 1 [Source:HGNC Symbol;Acc:HGNC:324]	1.4	0.18	1.41	0	10.02	4.45	7.43	6.49	7.69
ENSSSCT00000001585	RNF5	ring finger protein 5, E3 ubiquitin protein ligase [Source:HGNC Symbol;Acc:HGNC:10068]	43.71	28.5	52.29	14.9	40.76	39.89	20.56	20.44	26.2
ENSSSCT00000001593	NOTCH4	notch 4 [Source:HGNC Symbol;Acc:HGNC:7884]	0.15	0.07	0.2	0.18	0.73	0.45	1.52	0.75	0.97
ENSSSCT00000001609	SLA-DRA	major histocompatibility complex, class II, DR alpha [Source:HGNC Symbol;Acc:HGNC:4947]	0.04	0.04	0.03	32.1	31.78	18.5	0	0	0.1
ENSSSCT00000001612	SLA-DRB1	-	0	0	0	3.44	4.19	5.34	0.11	0	0.28
ENSSSCT00000001616	SLA-DQA	-	0	0	0.18	9.81	8.38	6.9	0	0	0.1
ENSSSCT00000001617	SLA-DQB1	major histocompatibility complex, class II, DQ beta 2 [Source:HGNC Symbol;Acc:HGNC:4945]	0	0	0	1.51	4.54	2.86	0	0.21	0
ENSSSCT00000001623	PSMB8	proteasome subunit beta type-8 [Source:RefSeq peptide;Acc:NP_999100]	0	0	0	1.06	1.71	1.41	0	0	0
ENSSSCT00000001624	TAP1	-	0.4	0.99	0.35	2.75	5.67	4.38	2.95	3.63	3.66
ENSSSCT00000001630	TAP1	-	0	0	0.17	2.12	3.33	3.51	0.8	0.23	0.43
ENSSSCT00000001633	SLA-DMB	-	0	0	0	0.57	1.33	0.99	0.26	0.05	0
ENSSSCT00000001634	HLA-DMA	major histocompatibility complex, class II, DM alpha [Source:HGNC Symbol;Acc:HGNC:4934]	0	0.11	0.16	3.85	3.66	3.33	0.36	0	0
ENSSSCT00000001649	-	-	0	0	0.03	4.67	2.2	2.77	8.04	13.82	12.66
ENSSSCT00000001655	FAM83B	family with sequence similarity 83 member B [Source:HGNC Symbol;Acc:HGNC:21357]	59.59	68.69	61.4	11.09	11.35	10.15	22.2	23.6	23.32
ENSSSCT00000001656	TINAG	tubulointerstitial nephritis antigen [Source:HGNC Symbol;Acc:HGNC:14599]	0	0	0	0	0	0	0.68	0.48	0.34
ENSSSCT00000001657	-	-	0	0	0	0	0.04	0.06	0.11	0.05	0.29
ENSSSCT00000001666	BAG2	BCL2 associated athanogene 2 [Source:HGNC Symbol;Acc:HGNC:938]	139.81	129.42	139.4	43.31	38.87	27.84	16.83	20.37	21.35
ENSSSCT00000001671	DST	dystonin [Source:HGNC Symbol;Acc:HGNC:1090]	1.86	2.15	1.97	6.47	7.54	5.81	12.12	9.78	11.08
ENSSSCT00000001677	WDR46	WD repeat domain 46 [Source:HGNC Symbol;Acc:HGNC:13923]	39.18	33.37	35.63	9.41	17.4	18.66	12.01	10.25	11.17
ENSSSCT00000001680	TAPBP	TAP binding protein [Source:HGNC Symbol;Acc:HGNC:11566]	0.41	0.04	0.42	1.91	5.84	2.22	3.15	5.27	8.78
ENSSSCT00000001683	-	-	17.98	13.86	19.21	4.17	15.25	10.52	6.89	9.03	9.41
ENSSSCT00000001684	PHF1	PHD finger protein 1 [Source:HGNC Symbol;Acc:HGNC:8919]	0.38	0.08	0.4	0.52	1.58	2.06	1.98	2.03	2.49
ENSSSCT00000001686	SYNGAP1	synaptic Ras GTPase activating protein 1 [Source:HGNC Symbol;Acc:HGNC:11497]	0.12	0	0.2	0.28	1.11	0.78	2.54	1.97	2.83
ENSSSCT00000001689	BAK1	BCL2 antagonist/killer 1 [Source:HGNC Symbol;Acc:HGNC:949]	3.67	1.35	3.02	0.4	1.32	0.95	0.65	0.52	1.03
ENSSSCT00000001691	ITPR3	inositol 1,4,5-trisphosphate receptor type 3 [Source:HGNC Symbol;Acc:HGNC:6182]	65.48	51.65	69.22	28.97	48.69	45.36	22.28	23.7	23.55
ENSSSCT00000001696	GRM4	glutamate metabotropic receptor 4 [Source:HGNC Symbol;Acc:HGNC:4596]	0.16	0.12	0.1	5.52	7.84	8.65	10.78	15.66	13.74
ENSSSCT00000001700	HMGA1	high mobility group protein HMG-I/HMG-Y isoform 2 [Source:RefSeq peptide;Acc:NP_001172084]	141.32	87.74	138.44	45.63	120.84	114.12	53.55	59.6	82.69
ENSSSCT00000001708	TAF11	TATA-box binding protein associated factor 11 [Source:HGNC Symbol;Acc:HGNC:11544]	48.1	56.37	51.14	36.01	28.08	27.47	21.44	29.12	24.69
ENSSSCT00000001710	TCP11	t-complex 11 [Source:HGNC Symbol;Acc:HGNC:11658]	0.03	0.03	0.02	0.9	0.48	0.13	0.09	0.26	0.12
ENSSSCT00000001711	-	-	0	0.07	0	1.56	2.23	2.14	9.38	9.33	9.74
ENSSSCT00000001712	-	-	3.43	3	1.94	8.75	10.06	9.11	12.35	11.12	11.36
ENSSSCT00000001716	FANCE	Fanconi anemia complementation group E [Source:HGNC Symbol;Acc:HGNC:3586]	0	0	0	0	0.28	0	0.09	1.02	1.04
ENSSSCT00000001722	TEAD3	TEA domain transcription factor 3 [Source:HGNC Symbol;Acc:HGNC:11716]	57.8	55.53	62.92	28.68	45.28	45.08	29.25	35.45	32.05
ENSSSCT00000001734	MAPK14	mitogen-activated protein kinase 14 [Source:HGNC Symbol;Acc:HGNC:6876]	75.32	73.75	75.5	45.89	45.36	46.31	44.68	42.81	39.59
ENSSSCT00000001743	-	-	162.82	128.98	166.42	101.05	121.41	109.78	80.48	90.13	84.74
ENSSSCT00000001762	MDGA1	MAM domain containing glycosylphosphatidylinositol anchor 1 [Source:HGNC Symbol;Acc:HGNC:19267]	0.12	0	0.02	0.2	0.41	0.37	2.24	3.53	4.38
ENSSSCT00000001774	-	-	0	0	0	1.41	0.18	0.18	0.55	0.58	1.48
ENSSSCT00000001775	DAAM2	dishevelled associated activator of morphogenesis 2 [Source:HGNC Symbol;Acc:HGNC:18143]	0.17	0.24	0.22	0.32	1.54	0.85	7.56	5.96	6.45
ENSSSCT00000001776	-	-	6.19	3.85	7.17	7.75	13.22	9.74	3.56	2.05	4.77
ENSSSCT00000001777	LRFN2	leucine rich repeat and fibronectin type III domain containing 2 [Source:HGNC Symbol;Acc:HGNC:21226]	0.07	0.05	0.08	0.05	0.18	0.17	0.5	0.21	0.3
ENSSSCT00000001801	MDFI	MyoD family inhibitor [Source:HGNC Symbol;Acc:HGNC:6967]	0.06	0	0	0.09	0.66	0.04	0.99	0.57	1.23
ENSSSCT00000001802	TFEB	transcription factor EB [Source:HGNC Symbol;Acc:HGNC:11753]	5.24	3.36	4.89	0.19	0.33	0.43	0.31	0.56	0.76
ENSSSCT00000001807	PGC	progastricsin [Source:HGNC Symbol;Acc:HGNC:8890]	0	0	0	0.07	0.55	0.61	0.7	0.85	1.37
ENSSSCT00000001814	BYSL	bystin like [Source:HGNC Symbol;Acc:HGNC:1157]	7.47	5.4	7.34	2.57	3.3	2.78	1.29	2.22	3.04
ENSSSCT00000001817	-	-	38.18	39.95	42.63	5.19	6.22	10.65	8.06	8.11	9.42
ENSSSCT00000001822	MRPS10	mitochondrial ribosomal protein S10 [Source:HGNC Symbol;Acc:HGNC:14502]	73.97	81.31	71.38	45.05	35.68	41.73	43.89	43.49	37.89
ENSSSCT00000001823	TRERF1	transcriptional regulating factor 1 [Source:HGNC Symbol;Acc:HGNC:18273]	0.1	0.17	0.17	0.2	0.47	0.21	1.24	1.52	0.92
ENSSSCT00000001840	PPP2R5D	protein phosphatase 2 regulatory subunit B'delta [Source:HGNC Symbol;Acc:HGNC:9312]	27.06	20.5	25.36	10.45	15.16	15.53	11.26	11.84	12.88
ENSSSCT00000001847	CUL7	cullin 7 [Source:HGNC Symbol;Acc:HGNC:21024]	0.39	0.44	0.54	1.54	4.63	3.79	8.38	8.22	11.36
ENSSSCT00000001849	MRPL2	mitochondrial ribosomal protein L2 [Source:HGNC Symbol;Acc:HGNC:14056]	63.19	50.62	63.84	18.69	30.22	30.02	24.97	24.77	21.09
ENSSSCT00000001854	DNPH1	2'-deoxynucleoside 5'-phosphate N-hydrolase 1 [Source:HGNC Symbol;Acc:HGNC:21218]	18.85	14.21	17.82	4.98	9.94	8.47	17.21	13.67	23.89
ENSSSCT00000001859	ZNF318	zinc finger protein 318 [Source:HGNC Symbol;Acc:HGNC:13578]	2.77	3.46	2.46	7.6	7.95	7.73	13.22	12.35	12.43
ENSSSCT00000001865	CRIP3	cysteine rich protein 3 [Source:HGNC Symbol;Acc:HGNC:17751]	0	0	0	0	0	0.79	1.17	0.32	1.77
ENSSSCT00000001882	YIPF3	Yip1 domain family member 3 [Source:HGNC Symbol;Acc:HGNC:21023]	18.81	13.41	21.82	20.86	41.75	35.02	38.36	45.09	57.44
ENSSSCT00000001886	-	-	0.87	0.84	0.55	4.81	2.55	4.58	2.71	3.15	4.99
ENSSSCT00000001889	-	-	85.92	61.53	92.39	24.52	64.7	62.29	34.97	42.68	51.62
ENSSSCT00000001896	TMEM63B	transmembrane protein 63B [Source:HGNC Symbol;Acc:HGNC:17735]	14.77	10.02	15.68	28.58	34.97	36.43	27.74	30.72	28.32
ENSSSCT00000001899	SLC29A1	solute carrier family 29 member 1 (Augustine blood group) [Source:HGNC Symbol;Acc:HGNC:11003]	51.88	57.01	58.61	85.08	101.75	105.89	144.12	171.98	167.19
ENSSSCT00000001901	HSP90AB1	heat shock protein 90 alpha family class B member 1 [Source:HGNC Symbol;Acc:HGNC:5258]	939.62	1000.13	990.26	664.17	612.53	648.07	437.59	440.59	414.19
ENSSSCT00000001902	SLC35B2	solute carrier family 35 member B2 [Source:HGNC Symbol;Acc:HGNC:16872]	12.54	7.6	13.07	19.88	45.87	45.13	26.62	33.4	38.29
ENSSSCT00000001903	NFKBIE	NFKB inhibitor epsilon [Source:HGNC Symbol;Acc:HGNC:7799]	2.72	2.93	3.09	7.04	12.83	12.61	9.84	12.2	9.86
ENSSSCT00000001906	AARS2	alanyl-tRNA synthetase 2, mitochondrial [Source:HGNC Symbol;Acc:HGNC:21022]	13.73	13.39	15.18	3.95	8.35	7.87	5.4	5.89	6.11
ENSSSCT00000001911	-	-	0.01	0.12	0.08	0.11	0.41	0.19	1.06	0.61	0.51
ENSSSCT00000001913	-	-	38.68	34.6	37.39	51.3	40.27	40.06	22.69	22.31	17.54
ENSSSCT00000001917	ENPP5	ectonucleotide pyrophosphatase/phosphodiesterase 5 (putative) [Source:HGNC Symbol;Acc:HGNC:13717]	18.09	23.32	19.4	15.03	14.94	12.99	10.79	11.39	8.42
ENSSSCT00000001920	-	-	2.08	1.3	2.95	21.58	19.91	21.63	10.67	13.52	9.71
ENSSSCT00000001923	-	-	0	0	0	1.87	0	1.09	4.01	1.55	0
ENSSSCT00000001927	PLA2G7	phospholipase A2 group VII [Source:HGNC Symbol;Acc:HGNC:9040]	1.05	0.5	0.44	8.68	4.64	4.46	3.21	1.41	1.83
ENSSSCT00000001929	ADGRF5	adhesion G protein-coupled receptor F5 [Source:HGNC Symbol;Acc:HGNC:19030]	0	0.03	0.01	2.31	2.31	0.85	13.95	6.92	8.17
ENSSSCT00000001930	ADGRF1	probable G-protein coupled receptor 110 [Source:RefSeq peptide;Acc:NP_001193284]	0	0.06	0	0.64	0.76	0.57	0.04	0.06	0.04
ENSSSCT00000001940	RHAG	Rh-associated glycoprotein [Source:HGNC Symbol;Acc:HGNC:10006]	0	0	0	0	0	0	23.52	12.04	7.07
ENSSSCT00000001952	-	-	0	0.02	0	0.04	0.1	0.02	0.22	0.26	0.28
ENSSSCT00000001956	PAQR8	Membrane progestin receptor beta [Source:UniProtKB/Swiss-Prot;Acc:Q865K9]	65.45	79.32	71.2	22.95	32.59	31.05	25.41	24.98	26.98
ENSSSCT00000001961	HYKK	hydroxylysine kinase [Source:HGNC Symbol;Acc:HGNC:34403]	0.52	0.8	0.69	2.66	2.05	1.9	6.74	5.9	7.63
ENSSSCT00000001965	DNAJA4	DnaJ heat shock protein family (Hsp40) member A4 [Source:HGNC Symbol;Acc:HGNC:14885]	0.11	0.17	0	0.66	0.75	0.27	1.63	1.9	1.38
ENSSSCT00000001968	IDH3A	isocitrate dehydrogenase 3 (NAD(+)) alpha [Source:HGNC Symbol;Acc:HGNC:5384]	137.09	137.94	143.77	37.77	35.81	33.81	28.2	26.86	24.53
ENSSSCT00000001970	CIB2	calcium and integrin binding family member 2 [Source:HGNC Symbol;Acc:HGNC:24579]	13.11	8.01	12.92	19.21	34.02	27.82	13.05	16.58	18.06
ENSSSCT00000001974	-	-	0.2	0.1	0.22	0.1	0.83	0.61	1.22	1.24	2.2
ENSSSCT00000001977	-	-	0.23	1.14	0.48	1.79	2.51	1.38	6.22	5.76	4.08
ENSSSCT00000001981	-	-	1.54	2.23	1.06	1.72	3.19	3.52	3.08	6.07	4.53
ENSSSCT00000001986	RASGRF1	Ras protein specific guanine nucleotide releasing factor 1 [Source:HGNC Symbol;Acc:HGNC:9875]	3.68	1.24	3.79	0.06	0.09	0.07	0.25	0.27	0.29
ENSSSCT00000001995	FAH	fumarylacetoacetate hydrolase [Source:HGNC Symbol;Acc:HGNC:3579]	2.13	1.26	1.8	3.81	6.07	5.89	32.86	23.62	30.01
ENSSSCT00000001997	ABHD17C	abhydrolase domain containing 17C [Source:HGNC Symbol;Acc:HGNC:26925]	33.56	31.2	37.8	13.65	17.79	19.67	20.4	20.11	20.26
ENSSSCT00000001998	-	-	0.04	1.12	0.77	0.2	0	0.12	0	0.06	0.05
ENSSSCT00000002002	-	-	0	0	0	0	0.13	0	0.55	0.53	0.51
ENSSSCT00000002003	STARD5	StAR related lipid transfer domain containing 5 [Source:HGNC Symbol;Acc:HGNC:18065]	0.13	0.69	0.32	2.48	4.07	3.81	3.57	2.98	4.82
ENSSSCT00000002009	ADAMTSL3	ADAMTS like 3 [Source:HGNC Symbol;Acc:HGNC:14633]	0.06	0.02	0.02	10.73	12.32	9.98	12.33	12.12	12.09
ENSSSCT00000002010	-	-	0	0	0	4.66	8.46	6.84	8.05	4.57	8.96
ENSSSCT00000002014	BNC1	basonuclin 1 [Source:HGNC Symbol;Acc:HGNC:1081]	0	0	0	0.85	1.28	0.91	2.69	4.16	3.44
ENSSSCT00000002015	-	-	2.23	2.42	3.1	18.02	13.1	13.72	33.8	48.7	42.09
ENSSSCT00000002016	TM6SF1	transmembrane 6 superfamily member 1 [Source:HGNC Symbol;Acc:HGNC:11860]	0	0.03	0	0	0	0.08	0.04	0.82	0.54
ENSSSCT00000002020	HOMER2	homer scaffolding protein 2 [Source:HGNC Symbol;Acc:HGNC:17513]	3.34	2.68	2.29	4.71	8.73	6.04	11.72	11.72	13.03
ENSSSCT00000002027	PDE8A	phosphodiesterase 8A [Source:HGNC Symbol;Acc:HGNC:8793]	1.88	2.79	2.08	7.84	6.99	7.89	23.16	18.58	19.65
ENSSSCT00000002032	PDE8A	phosphodiesterase 8A [Source:HGNC Symbol;Acc:HGNC:8793]	0.21	0	0.2	0.68	0.34	0.84	1.71	0.99	1.24
ENSSSCT00000002033	-	-	78.27	103.9	77.69	225.42	181.37	180.97	216.82	207.46	189.7
ENSSSCT00000002034	-	-	15.02	19.03	16.6	10.22	10.85	9.84	8.89	10.14	8.96
ENSSSCT00000002035	-	-	12.66	14.17	10.54	9.75	8	6.25	6.76	6.42	7.27
ENSSSCT00000002037	FES	FES proto-oncogene, tyrosine kinase [Source:HGNC Symbol;Acc:HGNC:3657]	4.65	1.55	3.85	5.53	12.08	8.57	8.64	9.07	10.1
ENSSSCT00000002039	HDDC3	HD domain containing 3 [Source:HGNC Symbol;Acc:HGNC:30522]	15.87	16.74	19.15	6.91	9.28	10.29	16.22	14.11	14.17
ENSSSCT00000002042	UROC1	urocanate hydratase 1 [Source:HGNC Symbol;Acc:HGNC:26444]	0.71	0.52	0.81	2.21	7.16	6.98	15.4	9.57	13.58
ENSSSCT00000002044	SLC41A3	solute carrier family 41 member 3 [Source:HGNC Symbol;Acc:HGNC:31046]	0.09	0.18	0.26	0.33	0.69	0.4	1.51	1.08	1.18
ENSSSCT00000002052	ACAN	aggrecan [Source:HGNC Symbol;Acc:HGNC:319]	0.44	0.45	0.62	0.09	0.38	0.11	0.07	0.12	0.14
ENSSSCT00000002056	MFGE8	milk fat globule-EGF factor 8 protein [Source:HGNC Symbol;Acc:HGNC:7036]	7.66	4.3	5.85	11.51	22.05	19.14	45.91	43.66	62.78
ENSSSCT00000002057	ABHD2	abhydrolase domain containing 2 [Source:HGNC Symbol;Acc:HGNC:18717]	24.08	19.01	24.02	248.58	271.76	262.87	206.12	208.97	177.28
ENSSSCT00000002062	-	-	0.71	1.47	0.88	0.93	2.65	2.66	2.15	2.4	2.78
ENSSSCT00000002063	RHCG	ammonium transporter Rh type C [Source:RefSeq peptide;Acc:NP_001038042]	0	0	0	0	0.13	0.13	0.37	0.33	0.31
ENSSSCT00000002072	ANPEP	alanyl aminopeptidase, membrane [Source:HGNC Symbol;Acc:HGNC:500]	0.16	0.06	0	4.53	4.99	5.16	71.39	44	64.06
ENSSSCT00000002084	GDPGP1	GDP-D-glucose phosphorylase 1 [Source:HGNC Symbol;Acc:HGNC:34360]	5.1	3.26	4.95	0.96	3.11	2.04	3.24	2.65	3.74
ENSSSCT00000002085	NRG4	neuregulin 4 [Source:HGNC Symbol;Acc:HGNC:29862]	0	0	0	0	0	0	5.6	0.5	2.23
ENSSSCT00000002094	PEAK1	pseudopodium enriched atypical kinase 1 [Source:HGNC Symbol;Acc:HGNC:29431]	1.23	2.7	1.23	7.07	7.44	6.89	17.74	15.5	14.75
ENSSSCT00000002097	LINGO1	leucine rich repeat and Ig domain containing 1 [Source:HGNC Symbol;Acc:HGNC:21205]	0	0	0	0.2	0.28	0.38	0.11	0.24	0.32
ENSSSCT00000002098	-	-	0.02	0	0	0.13	0.25	0.12	0.31	0.27	0.53
ENSSSCT00000002101	IMP3	IMP3, U3 small nucleolar ribonucleoprotein [Source:HGNC Symbol;Acc:HGNC:14497]	29.34	26.57	30.57	15.62	16.72	15.53	12.13	11.6	14.66
ENSSSCT00000002103	PTPN9	protein tyrosine phosphatase, non-receptor type 9 [Source:HGNC Symbol;Acc:HGNC:9661]	2.98	3	3.15	6.12	7.98	6.45	10.48	8.83	10.5
ENSSSCT00000002107	NEIL1	nei like DNA glycosylase 1 [Source:HGNC Symbol;Acc:HGNC:18448]	0.46	0.8	0.96	2.19	1.05	0.87	2.83	2.31	3.51
ENSSSCT00000002110	C15orf39	chromosome 15 open reading frame 39 [Source:HGNC Symbol;Acc:HGNC:24497]	17.72	12.11	17.68	5.32	10.14	9.95	8.76	7.87	10.91
ENSSSCT00000002113	SCAMP5	secretory carrier membrane protein 5 [Source:HGNC Symbol;Acc:HGNC:30386]	3.03	1.81	2.18	5.72	14	12.04	15.63	16.96	18.5
ENSSSCT00000002114	RPP25	ribonuclease P and MRP subunit p25 [Source:HGNC Symbol;Acc:HGNC:30361]	1.4	2.29	1.8	2.75	9.13	6.71	6.74	9.57	12.77
ENSSSCT00000002118	SCAMP2	secretory carrier membrane protein 2 [Source:HGNC Symbol;Acc:HGNC:10564]	107.74	88.75	115.45	41.54	64.67	69.23	55.97	53.37	57.48
ENSSSCT00000002138	-	-	0	0	0	0.07	0.91	1.31	0	0.75	0.5
ENSSSCT00000002139	ISLR	-	0	0	0.03	0.6	2.56	1.58	0.26	0.21	0.1
ENSSSCT00000002143	-	-	0	0	0	0.16	1.07	0.6	3.69	3.88	6.79
ENSSSCT00000002146	-	-	1.79	1.54	1.51	3.84	8.53	8.26	11.6	14.02	18.77
ENSSSCT00000002149	HCN4	hyperpolarization activated cyclic nucleotide gated potassium channel 4 [Source:HGNC Symbol;Acc:HGNC:16882]	0	0	0	0.2	0.81	0.43	0.47	1.28	0.76
ENSSSCT00000002150	-	-	0.49	0.71	0.56	7.47	7.58	7.27	15.05	18.06	15.17
ENSSSCT00000002153	BBS4	Bardet-Biedl syndrome 4 [Source:RefSeq peptide;Acc:NP_001231716]	1.62	3.01	2.04	6.93	6.72	6.45	9.86	10.65	9.33
ENSSSCT00000002159	PKM	pyruvate kinase, muscle [Source:HGNC Symbol;Acc:HGNC:9021]	340.94	339.57	350.23	577.41	872.83	864.09	360.07	534.99	458.16
ENSSSCT00000002162	-	-	0.35	0.31	0.78	3.23	2.04	2.66	4.3	2.27	0.5
ENSSSCT00000002164	-	-	93.94	70.25	67.61	31.27	40.64	49.21	30.46	34.47	40.86
ENSSSCT00000002166	SEC23A	Sec23 homolog A, coat complex II component [Source:HGNC Symbol;Acc:HGNC:10701]	8.01	9.68	7.57	40.2	30	32.4	66.47	54.33	54.8
ENSSSCT00000002172	FOXA1	forkhead box A1 [Source:HGNC Symbol;Acc:HGNC:5021]	0.36	0.07	0.07	1.74	2.53	2.54	2.98	3.95	3.56
ENSSSCT00000002174	SLC25A21	solute carrier family 25 member 21 [Source:HGNC Symbol;Acc:HGNC:14411]	0.06	0.24	0.16	0.61	0.37	0.47	1.63	1.05	0.96
ENSSSCT00000002175	PAX9	paired box 9 [Source:HGNC Symbol;Acc:HGNC:8623]	0	0	0	0.02	0	0.02	0.41	0.7	0.5
ENSSSCT00000002190	BAZ1A	bromodomain adjacent to zinc finger domain 1A [Source:HGNC Symbol;Acc:HGNC:960]	21.55	34.83	21.98	18.99	15.33	14.15	13.82	14.01	10.16
ENSSSCT00000002196	EGLN3	egl-9 family hypoxia inducible factor 3 [Source:HGNC Symbol;Acc:HGNC:14661]	0.59	0.64	0.5	4.18	4.42	4.57	4.88	5.75	5.59
ENSSSCT00000002198	-	-	1.44	3.23	1.38	2.66	4.13	2.92	5.88	7.2	5.54
ENSSSCT00000002203	HEATR5A	HEAT repeat containing 5A [Source:HGNC Symbol;Acc:HGNC:20276]	8.53	9.91	8.98	27.63	24.28	23.54	28.09	22.44	25.64
ENSSSCT00000002209	-	-	0.18	0.09	0.13	3.09	5.02	3.62	2.95	7.93	6.1
ENSSSCT00000002222	NFATC4	nuclear factor of activated T-cells 4 [Source:HGNC Symbol;Acc:HGNC:7778]	0	0	0	0.2	0.24	0.65	0.99	1.32	1.36
ENSSSCT00000002223	RIPK3	receptor interacting serine/threonine kinase 3 [Source:HGNC Symbol;Acc:HGNC:10021]	0.11	0.08	0.38	1.13	1.06	1.14	3.58	1.97	3.16
ENSSSCT00000002226	CIDEB	cell death-inducing DFFA-like effector b [Source:HGNC Symbol;Acc:HGNC:1977]	6.66	7.53	8.79	7.89	10.85	9.84	36.85	28.19	35.13
ENSSSCT00000002228	NOP9	NOP9 nucleolar protein [Source:HGNC Symbol;Acc:HGNC:19826]	7.97	7.19	8.27	2.12	4.02	3.85	3.16	3.23	2.77
ENSSSCT00000002230	RABGGTA	Rab geranylgeranyltransferase alpha subunit [Source:HGNC Symbol;Acc:HGNC:9795]	15.49	11.85	16.62	4.85	9.18	9.2	4.45	5.03	7.83
ENSSSCT00000002238	IPO4	importin 4 [Source:HGNC Symbol;Acc:HGNC:19426]	26.15	20.77	24.84	10.47	15.91	14.27	8.02	9.07	10.58
ENSSSCT00000002240	IRF9	interferon regulatory factor 9 [Source:HGNC Symbol;Acc:HGNC:6131]	0.27	0.24	0.69	2.8	3.2	3.15	10.41	8.55	13.61
ENSSSCT00000002242	PSME2	proteasome activator subunit 2 [Source:HGNC Symbol;Acc:HGNC:9569]	3.15	2.69	3.14	5.48	15.99	7.81	16.91	15.13	15.66
ENSSSCT00000002243	EMC9	ER membrane protein complex subunit 9 [Source:HGNC Symbol;Acc:HGNC:20273]	2.8	2.52	2.64	1.17	2.35	2.42	1.04	1.64	1.67
ENSSSCT00000002244	PSME1	proteasome activator subunit 1 [Source:HGNC Symbol;Acc:HGNC:9568]	4.64	6.28	5.72	13	23.47	18.39	48.69	38.42	41.86
ENSSSCT00000002248	PCK2	phosphoenolpyruvate carboxykinase 2, mitochondrial [Source:HGNC Symbol;Acc:HGNC:8725]	0.55	0.66	0.76	0.5	2.65	1.9	3.48	2.32	3.89
ENSSSCT00000002252	DHRS4	Dehydrogenase/reductase SDR family member 4 [Source:UniProtKB/Swiss-Prot;Acc:Q8WNV7]	16.48	6.54	13.12	17.07	26.93	28.68	36.71	35.66	35.38
ENSSSCT00000002253	JPH4	junctophilin 4 [Source:HGNC Symbol;Acc:HGNC:20156]	0.16	0.24	0.35	0.51	0.73	0.34	0.02	0.1	0.11
ENSSSCT00000002254	-	-	21.58	14.28	22.94	8.22	17.23	14.88	10.98	10.06	13.21
ENSSSCT00000002259	NGDN	-	44.13	59.59	44.73	38.21	39.32	37.38	23.74	28	26.47
ENSSSCT00000002265	SLC22A17	solute carrier family 22 member 17 [Source:HGNC Symbol;Acc:HGNC:23095]	0.12	0.21	0.2	0.57	1.89	0.97	4.22	4.14	6.56
ENSSSCT00000002266	EFS	embryonal Fyn-associated substrate [Source:HGNC Symbol;Acc:HGNC:16898]	4.2	4.09	5.32	1.26	4.68	4.37	2.21	2.02	2.16
ENSSSCT00000002274	SLC7A8	solute carrier family 7 member 8 [Source:HGNC Symbol;Acc:HGNC:11066]	18	14.42	18.11	2.08	4.74	2.34	1.78	1.66	2.53
ENSSSCT00000002279	CDH24	cadherin 24, type 2 [Source:HGNC Symbol;Acc:HGNC:14265]	0.23	0.27	0.4	0.31	1.41	0.9	1.37	1.25	1
ENSSSCT00000002281	MMP14	-	34.18	20.81	35.91	53.98	97.76	90.48	106.49	107.86	128.03
ENSSSCT00000002285	OXA1L	OXA1L, mitochondrial inner membrane protein [Source:HGNC Symbol;Acc:HGNC:8526]	101.78	100.75	114.04	52.41	55.44	62.53	55.77	55.15	57.94
ENSSSCT00000002384	-	-	4.44	4.88	4.01	0	0	0	0	0	0
ENSSSCT00000002388	PNP	purine nucleoside phosphorylase [Source:HGNC Symbol;Acc:HGNC:7892]	15.73	19.01	20.75	8.01	7.24	9.19	5.95	7.3	5.22
ENSSSCT00000002390	APEX1	DNA-(apurinic or apyrimidinic site) lyase [Source:RefSeq peptide;Acc:NP_001132943]	142.28	127.51	157.14	95.58	77.93	83.45	75.71	83.06	84.04
ENSSSCT00000002392	OSGEP	O-sialoglycoprotein endopeptidase [Source:HGNC Symbol;Acc:HGNC:18028]	12.63	9.4	11.14	3.22	7.63	5.39	5.35	5.87	6.22
ENSSSCT00000002395	-	-	10.25	5.3	12.42	11.76	14.57	9.37	25.74	24.89	27.98
ENSSSCT00000002396	TEP1	telomerase associated protein 1 [Source:HGNC Symbol;Acc:HGNC:11726]	3.21	2.29	2.92	2.94	4.39	3.83	9.88	7.56	9.46
ENSSSCT00000002397	PARP2	poly(ADP-ribose) polymerase 2 [Source:HGNC Symbol;Acc:HGNC:272]	70.63	86.42	72.99	12.32	11.2	9.6	17.82	16.42	19.97
ENSSSCT00000002439	-	-	0.06	0.12	0.27	0.56	0.08	0	1.09	2.3	0.82
ENSSSCT00000002490	LPCAT4	lysophosphatidylcholine acyltransferase 4 [Source:HGNC Symbol;Acc:HGNC:30059]	44.54	31.87	50.98	0.95	4.01	2.49	3.92	4.53	5.73
ENSSSCT00000002508	ARRDC4	arrestin domain containing 4 [Source:HGNC Symbol;Acc:HGNC:28087]	4.22	3.78	4.13	10.74	9.34	8.36	20.17	17.67	16.98
ENSSSCT00000002510	NR2F2	nuclear receptor subfamily 2 group F member 2 [Source:HGNC Symbol;Acc:HGNC:7976]	0.11	0.09	0.32	19.51	10.47	10.4	22.58	21.88	14.26
ENSSSCT00000002511	NR2F2	nuclear receptor subfamily 2 group F member 2 [Source:HGNC Symbol;Acc:HGNC:7976]	0	0.24	0.09	4.2	6.63	8.46	8.87	13.38	13.72
ENSSSCT00000002514	-	-	0	0.2	0.18	2.83	2.72	1.34	1.73	1.12	1.25
ENSSSCT00000002519	SV2B	synaptic vesicle glycoprotein 2B [Source:HGNC Symbol;Acc:HGNC:16874]	0.01	0.02	0	0.05	0.07	0.12	2.52	1.77	2.32
ENSSSCT00000002520	SLCO3A1	solute carrier organic anion transporter family member 3A1 [Source:HGNC Symbol;Acc:HGNC:10952]	0	0	0.01	0.02	0.27	0.18	0.65	0.62	0.55
ENSSSCT00000002525	RGMA	repulsive guidance molecule family member a [Source:HGNC Symbol;Acc:HGNC:30308]	0.04	0.05	0.06	0.12	0.92	0.44	0.05	1.16	0.41
ENSSSCT00000002527	MTHFD1	methylenetetrahydrofolate dehydrogenase, cyclohydrolase and formyltetrahydrofolate synthetase 1 [Source:HGNC Symbol;Acc:HGNC:7432]	138.54	147.52	136.76	42.19	58.08	53.97	53.94	51.52	49.05
ENSSSCT00000002532	HSPA2	heat shock protein family A (Hsp70) member 2 [Source:HGNC Symbol;Acc:HGNC:5235]	0.91	1.09	1.19	1.25	1.18	0.84	7.65	5.83	5.28
ENSSSCT00000002533	PPP1R36	protein phosphatase 1 regulatory subunit 36 [Source:HGNC Symbol;Acc:HGNC:20097]	0	0	0	0.64	0.56	0.17	0.45	2.34	1.08
ENSSSCT00000002535	SPTB	spectrin beta, erythrocytic [Source:HGNC Symbol;Acc:HGNC:11274]	0.05	0.06	0.11	1.79	2.18	2.04	10.65	7.29	8.09
ENSSSCT00000002537	GPX2	glutathione peroxidase 2 [Source:HGNC Symbol;Acc:HGNC:4554]	0.15	0.53	0.2	0	0.05	0.1	0	0	0
ENSSSCT00000002549	ATP6V1D	ATPase H+ transporting V1 subunit D [Source:HGNC Symbol;Acc:HGNC:13527]	74.85	88.06	71.73	54.81	47.75	50.12	44.42	46.78	38.99
ENSSSCT00000002551	PLEK2	pleckstrin 2 [Source:HGNC Symbol;Acc:HGNC:19238]	0.63	0.52	0.63	3.07	2.75	2.96	3.31	2.65	2.31
ENSSSCT00000002553	PLEKHH1	pleckstrin homology, MyTH4 and FERM domain containing H1 [Source:HGNC Symbol;Acc:HGNC:17733]	29.24	39.6	32.69	92.81	108.89	108.51	72.93	77.12	69.87
ENSSSCT00000002555	ARG2	arginase 2 [Source:HGNC Symbol;Acc:HGNC:664]	33.01	33.11	39.57	2.02	10.21	3.67	4.59	8.19	6.22
ENSSSCT00000002557	RDH11	retinol dehydrogenase 11 (all-trans/9-cis/11-cis) [Source:HGNC Symbol;Acc:HGNC:17964]	1.73	0.72	2.09	4.87	7.15	6.23	10.51	7.6	4.67
ENSSSCT00000002568	GALNT16	polypeptide N-acetylgalactosaminyltransferase 16 [Source:HGNC Symbol;Acc:HGNC:23233]	0.01	0	0.09	0.03	0.13	0.06	0.27	0.47	0.63
ENSSSCT00000002571	PLEKHD1	pleckstrin homology and coiled-coil domain containing D1 [Source:HGNC Symbol;Acc:HGNC:20148]	4.74	4.5	4.82	0.3	0.59	0.37	0.43	0.63	0.58
ENSSSCT00000002573	SUSD6	sushi domain containing 6 [Source:HGNC Symbol;Acc:HGNC:19956]	7.93	7.81	7.99	14.83	33.46	33.01	19.69	20.04	21.13
ENSSSCT00000002575	-	-	276.52	304.75	337.57	0.09	0.15	0.09	0.26	0.34	0.38
ENSSSCT00000002576	-	-	0	0.24	0	1.32	1.9	0.84	9.36	7.33	13.61
ENSSSCT00000002591	-	-	12.7	11.34	12.34	5.77	8.69	8.22	2.86	3.38	4.83
ENSSSCT00000002595	SIPA1L1	signal induced proliferation associated 1 like 1 [Source:HGNC Symbol;Acc:HGNC:20284]	4.8	6.35	5.45	92.97	120.08	113.77	100.74	95.03	87.06
ENSSSCT00000002596	-	-	2.79	5.35	1.33	9.46	7.76	11.38	14.74	16.68	13.06
ENSSSCT00000002600	ZFYVE1	zinc finger FYVE-type containing 1 [Source:HGNC Symbol;Acc:HGNC:13180]	4.3	4.59	3.66	8.37	11.21	10.96	12.1	11.12	12.19
ENSSSCT00000002605	-	-	1.07	0.55	1.28	2.72	6.09	6.93	11.58	9.75	14.37
ENSSSCT00000002613	ACOT4	acyl-CoA thioesterase 4 [Source:HGNC Symbol;Acc:HGNC:19748]	63.67	33.83	61.23	12.02	17.15	18.42	10.36	10.88	10.89
ENSSSCT00000002619	ENTPD5	ectonucleoside triphosphate diphosphohydrolase 5 [Source:HGNC Symbol;Acc:HGNC:3367]	3.64	1.59	3.88	4.78	6.34	4.98	8.58	8.22	8.19
ENSSSCT00000002621	ALDH6A1	aldehyde dehydrogenase 6 family member A1 [Source:HGNC Symbol;Acc:HGNC:7179]	22.44	22.58	21.71	34.93	34.65	32.79	56.45	47.79	57.8
ENSSSCT00000002625	VRTN	vertnin [Source:RefSeq peptide;Acc:NP_001182042]	0.46	0.64	0.38	0	1.09	0	0	0	0
ENSSSCT00000002630	NPC2	Epididymal secretory protein E1 [Source:UniProtKB/Swiss-Prot;Acc:O97763]	253.98	226.4	285.26	14.17	20.19	19.15	15.23	13.99	17.7
ENSSSCT00000002631	ISCA2	iron-sulfur cluster assembly 2 [Source:HGNC Symbol;Acc:HGNC:19857]	31.23	35.7	17.88	8.51	16.68	21.04	16.1	17.28	15.51
ENSSSCT00000002639	DLST	Dihydrolipoyllysine-residue succinyltransferase component of 2-oxoglutarate dehydrogenase complex, mitochondrial [Source:UniProtKB/Swiss-Prot;Acc:Q9N0F1]	138.05	112.35	135.23	55.83	72.66	66.44	50.96	51.86	52.66
ENSSSCT00000002643	EIF2B2	eukaryotic translation initiation factor 2B subunit beta [Source:HGNC Symbol;Acc:HGNC:3258]	84.53	78.34	84.29	61.17	55.52	53.57	45.3	47.05	46.37
ENSSSCT00000002644	MLH3	mutL homolog 3 [Source:HGNC Symbol;Acc:HGNC:7128]	2.28	2.7	2.26	5.31	5.33	4.63	7.75	6.59	6.64
ENSSSCT00000002650	FOS	FBJ murine osteosarcoma viral oncogene homolog [Source:HGNC Symbol;Acc:HGNC:3796]	2.28	1.79	2.21	3.45	9.01	8.89	14.42	13.95	16.22
ENSSSCT00000002652	TGFB3	transforming growth factor beta 3 [Source:HGNC Symbol;Acc:HGNC:11769]	4.57	2.98	4.19	0.66	0.14	0.33	0.48	0.57	0.95
ENSSSCT00000002655	ESRRB	estrogen related receptor beta [Source:HGNC Symbol;Acc:HGNC:3473]	30.24	31.04	32.89	0.04	0.07	0.04	0.22	0	0.13
ENSSSCT00000002656	VASH1	vasohibin 1 [Source:HGNC Symbol;Acc:HGNC:19964]	0.06	0.06	0.05	0.32	0.99	0.23	0.8	1.71	1.1
ENSSSCT00000002657	-	-	0.14	0.31	0.18	0	0.36	0.32	1.56	1.25	0.71
ENSSSCT00000002663	TMED8	transmembrane p24 trafficking protein family member 8 [Source:HGNC Symbol;Acc:HGNC:18633]	5.33	5.18	2.98	7.48	15.25	8.49	16.32	12.83	8
ENSSSCT00000002666	TMEM63C	transmembrane protein 63C [Source:HGNC Symbol;Acc:HGNC:23787]	0	0	0	0.33	0.03	0.15	1.18	0.76	1.24
ENSSSCT00000002675	-	-	174.89	163.33	160.02	161.18	138.78	115.91	71.23	70.18	59.74
ENSSSCT00000002681	STON2	stonin 2 [Source:HGNC Symbol;Acc:HGNC:30652]	2.62	3.15	3.28	19.47	19.26	20.98	17.69	19.17	19.48
ENSSSCT00000002687	FLRT2	fibronectin leucine rich transmembrane protein 2 [Source:HGNC Symbol;Acc:HGNC:3761]	0.17	0.15	0.36	1.35	4.91	3.55	17.49	24.6	21.89
ENSSSCT00000002692	KCNK10	potassium two pore domain channel subfamily K member 10 [Source:HGNC Symbol;Acc:HGNC:6273]	0.09	0.09	0.02	0.7	1.1	0.74	0.43	0.89	0.65
ENSSSCT00000002697	TTC8	tetratricopeptide repeat domain 8 [Source:HGNC Symbol;Acc:HGNC:20087]	0.48	0.64	0.9	0.86	1.49	0.65	2.3	2.84	2.37
ENSSSCT00000002698	FOXN3	Sus scrofa forkhead box N3 (FOXN3), mRNA. [Source:RefSeq mRNA;Acc:NM_001044536]	23.65	28.7	25.62	11.22	13.44	13.67	30.29	29.33	27.7
ENSSSCT00000002706	-	-	1.32	1.26	1.09	3.2	5.21	3.68	12.32	14.03	12.8
ENSSSCT00000002707	-	-	2.53	1.66	2.4	7.91	6.64	7.76	9.03	8.92	8.19
ENSSSCT00000002713	TC2N	tandem C2 domains, nuclear [Source:HGNC Symbol;Acc:HGNC:19859]	4.54	4.47	4.5	10.08	8.48	7.99	4.16	3.94	3.51
ENSSSCT00000002714	FBLN5	fibulin 5 [Source:HGNC Symbol;Acc:HGNC:3602]	0	0	0	1.95	1.11	0.62	0.65	0.03	0.25
ENSSSCT00000002716	ATXN3L	ataxin 3 like [Source:HGNC Symbol;Acc:HGNC:24173]	4.95	5.05	4.21	10.45	8.69	9.21	14.18	14.84	13.11
ENSSSCT00000002719	-	-	121.04	120.5	89.38	87.37	88.54	82.86	78.38	41.71	39.46
ENSSSCT00000002720	SLC24A4	solute carrier family 24 member 4 [Source:HGNC Symbol;Acc:HGNC:10978]	14.24	13.31	15.24	3.98	4.89	4.78	1.96	2.37	1.99
ENSSSCT00000002721	-	-	24.79	18.94	28.62	2.89	7.86	7.34	4.64	5.82	6.11
ENSSSCT00000002722	-	-	503.73	849.26	541.24	169.21	177.72	172.85	147.16	148.67	144.08
ENSSSCT00000002726	CHGA	chromogranin-A precursor [Source:RefSeq peptide;Acc:NP_001157477]	0.33	0.54	0.36	0.27	1.81	1.78	2.4	2.23	1.14
ENSSSCT00000002728	ITPK1	inositol-tetrakisphosphate 1-kinase [Source:RefSeq peptide;Acc:NP_001137164]	38.37	17.95	36.52	4.79	8.21	6.09	4.12	5.1	5.5
ENSSSCT00000002729	TMEM251	Transmembrane protein 251 [Source:UniProtKB/Swiss-Prot;Acc:Q6QA74]	44.31	56.46	50.11	38.2	26.61	26.64	22.08	21.76	19.03
ENSSSCT00000002732	BTBD7	BTB domain containing 7 [Source:HGNC Symbol;Acc:HGNC:18269]	5.91	8.78	6.65	15.74	14.48	14.86	28.01	27.35	26.07
ENSSSCT00000002733	COX8C	cytochrome c oxidase subunit 8C [Source:HGNC Symbol;Acc:HGNC:24382]	0.27	0	0.61	3.09	5.97	3.51	8.13	6.88	7.86
ENSSSCT00000002743	ISG12(A)	interferon, alpha-inducible protein 27 [Source:HGNC Symbol;Acc:HGNC:5397]	3.22	0.33	4.17	15.5	38.24	22.01	17.44	23.79	37.02
ENSSSCT00000002748	PPP4R4	protein phosphatase 4 regulatory subunit 4 [Source:HGNC Symbol;Acc:HGNC:23788]	0.06	0.1	0.04	0.74	0.25	0.29	0.18	0.95	0.37
ENSSSCT00000002749	SERPINA6	serpin family A member 6 [Source:HGNC Symbol;Acc:HGNC:1540]	0	0	0	0	0	0	0.85	0.08	0.52
ENSSSCT00000002750	SERPINA1	serpin family A member 1 [Source:HGNC Symbol;Acc:HGNC:8941]	0	0.66	0.26	27.83	57.31	40.27	936.25	442	643.48
ENSSSCT00000002752	-	-	0	0	0.01	26.11	17.09	18.15	0	0.05	0.14
ENSSSCT00000002754	-	-	0	0	0	0.86	0.59	0.62	0	0	0.12
ENSSSCT00000002757	SERPINA5	serpin family A member 5 [Source:HGNC Symbol;Acc:HGNC:8723]	0	0	0	0.37	0.57	0.77	2.91	2.01	2.69
ENSSSCT00000002760	-	-	0	0.1	0	0.05	0.04	0.04	15.17	9.96	18.51
ENSSSCT00000002761	-	-	0	0	0	0	0	0	14.55	18.81	12.48
ENSSSCT00000002765	SERPINA3-2	-	0	0	0	0.05	0.7	0.04	3.36	2.69	3.6
ENSSSCT00000002772	CLMN	calmin [Source:HGNC Symbol;Acc:HGNC:19972]	0.59	1.22	1.14	0.67	1.66	1.55	4.56	4.83	5.63
ENSSSCT00000002774	GLRX5	glutaredoxin 5 [Source:HGNC Symbol;Acc:HGNC:20134]	125.62	121.16	123.82	50.62	46.92	48.56	66.73	50.55	55.18
ENSSSCT00000002783	PAPOLA	poly(A) polymerase alpha [Source:HGNC Symbol;Acc:HGNC:14981]	54.99	62.16	57.6	26.47	35.16	38.42	32.98	32.05	33.01
ENSSSCT00000002784	VRK1	vaccinia related kinase 1 [Source:HGNC Symbol;Acc:HGNC:12718]	37.36	28.27	30.04	39.25	31.38	28.6	21.58	18.9	14.95
ENSSSCT00000002789	-	-	0	0	0	0.11	0.27	0.15	0.59	0.8	0.85
ENSSSCT00000002794	WARS	tryptophanyl-tRNA synthetase [Source:HGNC Symbol;Acc:HGNC:12729]	99.07	77.24	90.02	42.67	56.04	67.79	40.32	49.1	51.69
ENSSSCT00000002803	AMN	amnion associated transmembrane protein [Source:HGNC Symbol;Acc:HGNC:14604]	0.1	0	0.07	0.15	0.77	0.51	1.68	1.02	1.91
ENSSSCT00000002806	ANKRD9	ankyrin repeat domain 9 [Source:HGNC Symbol;Acc:HGNC:20096]	6.9	3.51	5.06	0.15	0.19	1.11	0.07	0.32	0.49
ENSSSCT00000002807	-	-	1.61	1.7	1.63	2.14	4.44	3.34	3.91	5.57	4.47
ENSSSCT00000002811	-	-	0.01	0	0	0.49	0.47	0.96	0.19	0	0.27
ENSSSCT00000002812	ZNF839	zinc finger protein 839 [Source:HGNC Symbol;Acc:HGNC:20345]	4.99	3.86	5.05	2.02	3.06	2.74	2.39	2.89	2.65
ENSSSCT00000002815	-	-	897.85	739.39	822.66	538.66	504.19	488.18	387.71	396.35	371.34
ENSSSCT00000002823	-	-	0	0	0	0	2.13	0	7.16	7.83	14.12
ENSSSCT00000002824	-	-	0	0	0.13	0	0	0	5.13	7.81	9.07
ENSSSCT00000002827	ZFYVE21	zinc finger FYVE-type containing 21 [Source:HGNC Symbol;Acc:HGNC:20760]	5.55	11.09	6.27	0.82	5.8	1.84	3.39	1.03	0
ENSSSCT00000002835	-	-	0	0	0	0.98	0.85	1.63	0.15	0.56	0.59
ENSSSCT00000002882	-	-	0	0	0	0	0	0.16	0.51	0.49	0.15
ENSSSCT00000002907	EFHC1	EF-hand domain containing 1 [Source:HGNC Symbol;Acc:HGNC:16406]	1.45	1.83	1.71	3.32	3.05	3.92	5.19	4.16	4.65
ENSSSCT00000002908	TRAM2	translocation associated membrane protein 2 [Source:HGNC Symbol;Acc:HGNC:16855]	2.37	2.42	2.27	6.68	8.8	7.08	30.11	32.07	30.65
ENSSSCT00000002910	-	glutathione S-transferase alpha M14 [Source:RefSeq peptide;Acc:NP_999554]	2.55	1.36	2.92	8.5	14.96	19.06	32.67	23.93	23.64
ENSSSCT00000002914	-	-	2.8	4.16	2.44	0	0.82	0	0.9	0.14	1.16
ENSSSCT00000002915	GSTA4	glutathione S-transferase alpha 4 [Source:HGNC Symbol;Acc:HGNC:4629]	21.26	26.44	23.78	8.31	9.23	6.52	24.25	29.27	29.91
ENSSSCT00000002918	GCM1	glial cells missing homolog 1 [Source:HGNC Symbol;Acc:HGNC:4197]	0	0	0	0.61	0.71	0.09	1.21	1.58	0.83
ENSSSCT00000002927	-	-	0.98	0.53	0.75	1.22	4.52	4.09	2.25	3.47	3.35
ENSSSCT00000002929	TUBB3	tubulin beta 3 class III [Source:HGNC Symbol;Acc:HGNC:20772]	0.9	0.7	1.1	0	2.3	1.21	0	0.29	0.21
ENSSSCT00000002930	DEF8	differentially expressed in FDCP 8 homolog [Source:HGNC Symbol;Acc:HGNC:25969]	2.96	1.4	2.24	1.52	3.58	4.06	5.8	4.97	5.85
ENSSSCT00000002935	-	-	8.29	4.37	8.11	24.03	37.01	36.76	28.27	30.68	35.17
ENSSSCT00000002938	CBFA2T3	CBFA2/RUNX1 translocation partner 3 [Source:HGNC Symbol;Acc:HGNC:1537]	0	0	0	0	0.06	0.11	0.28	0.44	0.51
ENSSSCT00000002941	-	-	39.45	16.66	42.61	0.45	16.06	9.42	10.72	10.03	13.33
ENSSSCT00000002942	CDT1	chromatin licensing and DNA replication factor 1 [Source:HGNC Symbol;Acc:HGNC:24576]	21.9	14.39	23.06	2.78	10.69	9.66	4.9	8.33	9
ENSSSCT00000002943	KLHDC4	kelch domain containing 4 [Source:HGNC Symbol;Acc:HGNC:25272]	14.28	11.79	15.57	4.85	11.66	8.6	6.88	7.39	8.64
ENSSSCT00000002945	FBXO31	F-box protein 31 [Source:HGNC Symbol;Acc:HGNC:16510]	8.94	4.7	8.25	2.15	7.81	5.1	4.75	3.05	4.1
ENSSSCT00000002946	MAP1LC3B	microtubule associated protein 1 light chain 3 beta 2 [Source:HGNC Symbol;Acc:HGNC:34390]	7.88	5.61	7.14	35.7	31.4	27.9	38.21	35.55	32.25
ENSSSCT00000002947	-	-	0.76	0.9	0.81	1.78	2.16	2.09	4.76	5.22	5.24
ENSSSCT00000002954	GINS2	GINS complex subunit 2 [Source:HGNC Symbol;Acc:HGNC:24575]	49.89	34.2	49.76	11.5	36.12	26.58	14.1	24.05	24.42
ENSSSCT00000002955	GSE1	Gse1 coiled-coil protein [Source:HGNC Symbol;Acc:HGNC:28979]	0.31	0.07	0.09	0.21	1.44	0.81	1.12	0.85	0.98
ENSSSCT00000002957	KIAA0513	KIAA0513 [Source:HGNC Symbol;Acc:HGNC:29058]	2.46	3.92	3.38	3.05	11.44	7.53	8.53	8.4	11.09
ENSSSCT00000002960	CRISPLD2	cysteine rich secretory protein LCCL domain containing 2 [Source:HGNC Symbol;Acc:HGNC:25248]	0.03	0	0	0	0.05	0	4.97	3.19	3.1
ENSSSCT00000002962	ATP2C2	ATPase secretory pathway Ca2+ transporting 2 [Source:HGNC Symbol;Acc:HGNC:29103]	8.51	11.19	10.73	4.03	7.57	6.59	4.71	4.63	4.63
ENSSSCT00000002977	-	-	0	0.04	0	4.34	4.02	3.84	0.25	0.64	0.24
ENSSSCT00000002979	-	-	0	0	0	0	1.35	3.36	14.93	18.19	12.2
ENSSSCT00000002981	-	-	19.06	14.69	21.76	7.58	9.58	10.35	5.11	4.02	4.52
ENSSSCT00000002991	-	-	1.94	2.81	0	0.09	0	0	0.35	0	0
ENSSSCT00000003001	GABARAPL2	GABA type A receptor associated protein like 2 [Source:HGNC Symbol;Acc:HGNC:13291]	12.16	11.31	9.95	25.51	23.61	21.03	29.42	30.2	29.25
ENSSSCT00000003006	LDHD	lactate dehydrogenase D [Source:HGNC Symbol;Acc:HGNC:19708]	0	0.04	0	0.72	1.3	1.06	4.65	3.68	4.14
ENSSSCT00000003010	-	-	0	0	0	1.72	0.79	0.78	2.07	2	4.71
ENSSSCT00000003017	AARS	alanyl-tRNA synthetase [Source:HGNC Symbol;Acc:HGNC:20]	256.48	297.46	256.91	83.16	83.84	82.81	79.13	72.02	70.93
ENSSSCT00000003019	-	-	29.36	28.49	30.3	12.24	19.73	16.58	13.12	14.52	14.7
ENSSSCT00000003020	-	-	0	0.23	0.09	0.18	1.38	0.71	3.63	2.33	4.18
ENSSSCT00000003024	-	-	15.98	16.34	19.31	46.64	59.04	44.83	24.35	26.81	29.76
ENSSSCT00000003025	CALB2	calbindin 2 [Source:HGNC Symbol;Acc:HGNC:1435]	0	0	0	0.37	0.21	0.48	0	0.05	0.25
ENSSSCT00000003032	TAT	tyrosine aminotransferase [Source:HGNC Symbol;Acc:HGNC:11573]	0	0.06	0.03	20.69	24.93	24.53	11.37	9.27	9.06
ENSSSCT00000003034	ZNF23	zinc finger protein 23 [Source:HGNC Symbol;Acc:HGNC:13023]	2.04	3.65	2.04	3.86	4.4	3.7	5.82	7.37	6.22
ENSSSCT00000003043	-	-	20.9	24.89	23.81	9.09	16.67	12.89	10.93	14.01	16.71
ENSSSCT00000003044	PMFBP1	polyamine modulated factor 1 binding protein 1 [Source:HGNC Symbol;Acc:HGNC:17728]	0	0.07	0	0.37	0.37	0.32	0.19	0.51	0.37
ENSSSCT00000003045	-	-	13.5	13.9	15.5	7.83	10.87	9.77	7.72	7.02	7.17
ENSSSCT00000003046	HP	Haptoglobin Haptoglobin alpha chain Haptoglobin beta chain [Source:UniProtKB/Swiss-Prot;Acc:Q8SPS7]	0	0	0	0.29	0	0	0.38	0.41	0.08
ENSSSCT00000003049	ZFHX3	zinc finger homeobox 3 [Source:HGNC Symbol;Acc:HGNC:777]	4.36	6.3	4.76	10.8	13.47	12.52	17.87	17.92	18.31
ENSSSCT00000003050	NOB1	NIN1/PSMD8 binding protein 1 homolog [Source:HGNC Symbol;Acc:HGNC:29540]	16.09	15.55	15.87	5.41	11.77	9.65	5.32	7.22	8.37
ENSSSCT00000003051	NQO1	NAD(P)H dehydrogenase, quinone 1 [Source:HGNC Symbol;Acc:HGNC:2874]	1.07	0.97	1.73	5.05	5.6	5.16	7.76	5.33	5.65
ENSSSCT00000003052	NFAT5	nuclear factor of activated T-cells 5 [Source:HGNC Symbol;Acc:HGNC:7774]	9.52	12.7	10.6	25.64	20.09	20.9	41.07	40.99	38.68
ENSSSCT00000003057	NIP7	60S ribosome subunit biogenesis protein NIP7 homolog [Source:UniProtKB/Swiss-Prot;Acc:Q56P27]	28.32	32.37	29.5	20.99	15.81	14.97	13.62	16.71	14.04
ENSSSCT00000003061	-	-	72.49	60.5	86.75	25.94	48.82	43.74	30.12	36.79	39.62
ENSSSCT00000003062	SMPD3	sphingomyelin phosphodiesterase 3 [Source:HGNC Symbol;Acc:HGNC:14240]	1	0.94	1.13	0	0.13	0.45	0.13	0.05	0.05
ENSSSCT00000003072	RIPOR1	RHO family interacting cell polarization regulator 1 [Source:HGNC Symbol;Acc:HGNC:25836]	0.48	0.47	0.6	2.2	6.06	4.79	9.79	7.04	10.86
ENSSSCT00000003074	ATP6V0D1	ATPase H+ transporting V0 subunit d1 [Source:HGNC Symbol;Acc:HGNC:13724]	99.27	76.51	106.08	50.94	53.07	52.38	32.04	31.49	30.56
ENSSSCT00000003075	HSD11B2	hydroxysteroid (11-beta) dehydrogenase 2 [Source:HGNC Symbol;Acc:HGNC:5209]	43	8.33	44.37	5.96	10.54	9.06	2.69	1.67	2.46
ENSSSCT00000003076	ZDHHC1	zinc finger DHHC-type containing 1 [Source:HGNC Symbol;Acc:HGNC:17916]	3.09	2.6	4.18	0.59	1.67	1.84	0.38	0.68	0.58
ENSSSCT00000003085	E2F4	E2F transcription factor 4 [Source:HGNC Symbol;Acc:HGNC:3118]	61.02	44.36	54.28	13.53	25.49	25.57	19.88	22.95	24.33
ENSSSCT00000003086	EXOC3L1	exocyst complex component 3 like 1 [Source:HGNC Symbol;Acc:HGNC:27540]	0	0	0	0	0.22	0.07	0.23	0.19	0.2
ENSSSCT00000003095	CDH11	cadherin 11, type 2, OB-cadherin (osteoblast) [Source:HGNC Symbol;Acc:HGNC:1750]	1.85	1.47	1.7	1.64	4.2	2.62	5.03	3.82	5.89
ENSSSCT00000003097	-	-	27.64	26.36	22.56	76.51	84.06	76.78	58.51	52.02	50.11
ENSSSCT00000003101	NDRG4	NDRG family member 4 [Source:HGNC Symbol;Acc:HGNC:14466]	0	0	0	0.96	1.25	2.42	0.36	0.93	0.56
ENSSSCT00000003102	GINS3	GINS complex subunit 3 [Source:HGNC Symbol;Acc:HGNC:25851]	17.7	13.89	15.73	7.88	11.7	10.36	9.06	7.09	9.24
ENSSSCT00000003106	MMP15	matrix metallopeptidase 15 [Source:HGNC Symbol;Acc:HGNC:7161]	0.56	0.38	0.52	5.95	16	16.75	14.76	22.73	26.75
ENSSSCT00000003107	-	-	4.73	5.26	4.12	1.41	2.01	3.21	1.49	2.67	2.31
ENSSSCT00000003112	KIFC3	kinesin family member C3 [Source:HGNC Symbol;Acc:HGNC:6326]	2.32	2.17	2.66	4.49	5.3	4.73	7.19	5.55	7.5
ENSSSCT00000003115	ADGRG1	adhesion G protein-coupled receptor G1 [Source:HGNC Symbol;Acc:HGNC:4512]	0.02	0	0.01	1.74	3.7	3.15	1.65	2.99	3.54
ENSSSCT00000003118	PLLP	plasmolipin [Source:HGNC Symbol;Acc:HGNC:18553]	50.54	39.51	50.27	18.89	18.41	21.48	8.5	10.12	11.74
ENSSSCT00000003121	CCL22	C-C motif chemokine ligand 22 [Source:HGNC Symbol;Acc:HGNC:10621]	1.07	0.61	1.87	0.41	0.46	0.67	0	0	0.03
ENSSSCT00000003122	-	-	9.66	15.36	10.49	19.01	22.45	21.92	35.3	35.43	40.41
ENSSSCT00000003125	-	-	0	0	0.21	1.1	0	0	2.11	3.12	3.21
ENSSSCT00000003126	-	-	0.12	0	0	0.72	0.56	0.68	1.48	0.96	1
ENSSSCT00000003127	-	-	0.27	0.17	0.15	0.2	0.13	0.44	1.3	1.32	1.5
ENSSSCT00000003129	LPCAT2	lysophosphatidylcholine acyltransferase 2 [Source:HGNC Symbol;Acc:HGNC:26032]	0.15	0.34	0.1	0.41	0.36	0.33	0.04	0.14	0.02
ENSSSCT00000003130	MMP2	72 kDa type IV collagenase precursor [Source:RefSeq peptide;Acc:NP_999357]	1.11	1.17	1	10.46	23.08	14.41	23.55	28.8	36.53
ENSSSCT00000003132	IRX3	iroquois homeobox 3 [Source:HGNC Symbol;Acc:HGNC:14360]	0.76	0.23	0.37	6.95	15.49	10.91	1.63	3.34	1.98
ENSSSCT00000003136	TOX3	TOX high mobility group box family member 3 [Source:HGNC Symbol;Acc:HGNC:11972]	0.26	0.32	0.28	0.17	0.5	0.88	0.72	2.81	1.65
ENSSSCT00000003137	SALL1	spalt like transcription factor 1 [Source:HGNC Symbol;Acc:HGNC:10524]	2.98	3.52	2.82	18.39	29.34	25.35	23.89	26.26	29.69
ENSSSCT00000003139	ZNF423	zinc finger protein 423 [Source:HGNC Symbol;Acc:HGNC:16762]	0.21	0.14	0.42	0.81	3.17	1.18	2.15	3.73	3.52
ENSSSCT00000003147	DNAJA2	DnaJ heat shock protein family (Hsp40) member A2 [Source:HGNC Symbol;Acc:HGNC:14884]	98.65	86.14	109.59	63.58	39.7	43.92	40.33	46.43	35.99
ENSSSCT00000003148	GPT2	glutamic--pyruvic transaminase 2 [Source:HGNC Symbol;Acc:HGNC:18062]	12.32	6.96	13.71	35.85	58.33	54.54	45.89	36.88	48.25
ENSSSCT00000003150	-	-	24.61	24.53	24.86	24.83	18.68	18.55	14.64	12.26	13.64
ENSSSCT00000003153	PLEKHF1	pleckstrin homology and FYVE domain containing 1 [Source:HGNC Symbol;Acc:HGNC:20764]	9.47	9.24	12.75	4.55	6.19	4.71	7.21	3.09	4.13
ENSSSCT00000003155	POP4	POP4 homolog, ribonuclease P/MRP subunit [Source:HGNC Symbol;Acc:HGNC:30081]	41.25	37.83	40.04	9.47	22.12	18.55	15.26	13.49	11.33
ENSSSCT00000003156	CCNE1	cyclin E1 [Source:HGNC Symbol;Acc:HGNC:1589]	21.41	23.06	24.46	11.09	9.62	9.44	7.97	10.76	7.95
ENSSSCT00000003158	-	-	0.65	0.78	0.67	0.62	1.3	0.52	3.07	2.17	2.4
ENSSSCT00000003164	LRP3	LDL receptor related protein 3 [Source:HGNC Symbol;Acc:HGNC:6695]	0	0	0	0.08	0.28	0.14	0.71	0.88	0
ENSSSCT00000003165	SLC7A10	solute carrier family 7 member 10 [Source:HGNC Symbol;Acc:HGNC:11058]	0	0	0	0.12	1.83	0.5	0.41	0.91	0.76
ENSSSCT00000003167	CEBPA	CCAAT/enhancer binding protein alpha [Source:HGNC Symbol;Acc:HGNC:1833]	0.11	0.05	0.04	1.92	4.27	6.16	3.62	3.22	5.35
ENSSSCT00000003169	-	-	20.19	14.44	20.05	2.84	9.13	11.89	8.08	8.46	13.33
ENSSSCT00000003173	KIAA0355	KIAA0355 [Source:HGNC Symbol;Acc:HGNC:29016]	5.53	5.14	5.29	9.93	13.25	12.21	15.21	16.01	15.53
ENSSSCT00000003177	-	-	13.72	9.45	12.86	5.73	4.88	4.08	2	2.4	2.67
ENSSSCT00000003182	ZNF792	zinc finger protein 792 [Source:HGNC Symbol;Acc:HGNC:24751]	1.14	1.75	1.17	7.42	9.22	7.62	11.03	10.98	9.42
ENSSSCT00000003189	HAMP	Hepcidin [Source:UniProtKB/Swiss-Prot;Acc:Q8MJ80]	0	0	0	0	1.93	2.64	1.27	2.19	3.73
ENSSSCT00000003191	GAPDHS	glyceraldehyde-3-phosphate dehydrogenase, spermatogenic [Source:HGNC Symbol;Acc:HGNC:24864]	8.49	4.41	10.18	0	0	0.13	0.07	0.2	0
ENSSSCT00000003195	-	-	0	0	0	0	1.23	0.23	0.16	0.77	0.65
ENSSSCT00000003197	-	-	0	0	0	0.67	0.67	0.5	0.17	0.51	0.34
ENSSSCT00000003210	RBM42	RNA binding motif protein 42 [Source:HGNC Symbol;Acc:HGNC:28117]	40.43	31.03	42.12	14.59	28.2	25.43	17.55	18.06	22.51
ENSSSCT00000003226	CLIP3	CAP-Gly domain containing linker protein 3 [Source:HGNC Symbol;Acc:HGNC:24314]	0.03	0.21	0.18	0.8	2.11	0.81	2.75	3.87	3.28
ENSSSCT00000003231	POLR2I	DNA-directed RNA polymerase II subunit RPB9 [Source:UniProtKB/Swiss-Prot;Acc:P60899]	18.48	16.38	22.44	10.24	11.35	10.9	9.92	8.12	12.38
ENSSSCT00000003237	ZNF260	zinc finger protein 260 [Source:HGNC Symbol;Acc:HGNC:13499]	1.05	1.27	0.84	6.26	8.28	6.71	12.86	12.39	10.28
ENSSSCT00000003245	ZNF567	zinc finger protein 567 [Source:HGNC Symbol;Acc:HGNC:28696]	0.15	0.71	0.35	1.73	2.38	2.33	6.38	6.36	5.71
ENSSSCT00000003246	ZNF382	zinc finger protein 382 [Source:HGNC Symbol;Acc:HGNC:17409]	2.29	2.73	1.96	6.23	5.11	5.1	7.2	6.69	5.73
ENSSSCT00000003248	-	-	0.67	1.46	0.66	2.92	3.5	2.08	6.43	5.8	6.31
ENSSSCT00000003253	ZNF790	zinc finger protein 790 [Source:HGNC Symbol;Acc:HGNC:33114]	0	0	0.02	0	0.66	0.33	0.09	0.57	0.31
ENSSSCT00000003257	ZNF569	zinc finger protein 569 [Source:HGNC Symbol;Acc:HGNC:24737]	0.04	0.29	0	0.87	1.3	0.43	2.46	3.09	2.2
ENSSSCT00000003258	ZNF529	zinc finger protein 529 [Source:HGNC Symbol;Acc:HGNC:29328]	0.2	0.85	0.56	3.65	1.19	0.56	2.56	2.46	2.64
ENSSSCT00000003260	ZNF585B	zinc finger protein 585B [Source:HGNC Symbol;Acc:HGNC:30948]	0.77	1.09	0.38	1.01	2.33	0.93	2.82	2.48	2.11
ENSSSCT00000003285	RYR1	ryanodine receptor 1 [Source:HGNC Symbol;Acc:HGNC:10483]	0.01	0	0	0.01	0.03	0.06	0.09	0.07	0.06
ENSSSCT00000003296	ACP7	acid phosphatase 7, tartrate resistant (putative) [Source:HGNC Symbol;Acc:HGNC:33781]	0.28	0.52	0.6	0.24	0.42	0.16	0	0	0
ENSSSCT00000003297	-	-	9.81	7.96	13.2	2.3	6.21	4.35	5.48	3.46	5.87
ENSSSCT00000003330	SNRPA	small nuclear ribonucleoprotein polypeptide A [Source:HGNC Symbol;Acc:HGNC:11151]	49.95	34.85	52.31	7.31	31.42	25.92	19.12	19.26	24.83
ENSSSCT00000003331	C19orf54	chromosome 19 open reading frame 54 [Source:HGNC Symbol;Acc:HGNC:24758]	19.69	21.86	23.72	17.43	13.47	12.97	10.98	12.3	12.36
ENSSSCT00000003332	ITPKC	inositol-trisphosphate 3-kinase C [Source:HGNC Symbol;Acc:HGNC:14897]	4.34	7.44	4.77	10.91	18.78	19.12	20.89	14.15	20.95
ENSSSCT00000003338	-	-	0.03	0	0	1.66	1.28	0.82	7.64	5.09	8.81
ENSSSCT00000003339	CYP2B6	cytochrome P450 family 2 subfamily B member 6 [Source:HGNC Symbol;Acc:HGNC:2615]	0.06	0	0.06	0	0	0	0.74	0.46	0.36
ENSSSCT00000003348	-	-	8.14	4.58	7.42	2.01	5.05	5.04	2.35	2.41	3.01
ENSSSCT00000003350	TGFB1	transforming growth factor beta-1 precursor [Source:RefSeq peptide;Acc:NP_999180]	0.37	0.14	0.93	9.13	10.5	12.1	8.92	7.95	12.44
ENSSSCT00000003358	PRR19	proline rich 19 [Source:HGNC Symbol;Acc:HGNC:33728]	9.93	5.7	9.23	0.67	1.75	1.67	0.75	0.26	0.8
ENSSSCT00000003359	-	-	10.92	10.29	15.62	3.08	8.19	6.7	4.74	5.96	7.4
ENSSSCT00000003398	CADM4	cell adhesion molecule 4 [Source:HGNC Symbol;Acc:HGNC:30825]	0.25	0.04	0.06	0.56	1.91	1.05	0.91	1.18	2.28
ENSSSCT00000003399	LYPD3	LY6/PLAUR domain containing 3 [Source:HGNC Symbol;Acc:HGNC:24880]	0	0.15	0	0	0.12	0.41	0.43	0.64	0.87
ENSSSCT00000003400	PHLDB3	pleckstrin homology like domain family B member 3 [Source:HGNC Symbol;Acc:HGNC:30499]	6.52	5.26	6.83	1.79	5.72	3.8	2.34	2.44	2.76
ENSSSCT00000003405	SMG9	SMG9, nonsense mediated mRNA decay factor [Source:HGNC Symbol;Acc:HGNC:25763]	15.5	14.72	14.8	7.34	9.1	9.83	7.78	7.73	9.05
ENSSSCT00000003406	KCNN4	potassium channel, calcium activated intermediate/small conductance subfamily N alpha, member 4 [Source:HGNC Symbol;Acc:HGNC:6293]	0	0	0	0	0	0	0.68	0.32	0.52
ENSSSCT00000003409	ZNF283	zinc finger protein 283 [Source:HGNC Symbol;Acc:HGNC:13077]	4.13	4.76	3.39	8.29	7.11	5.37	11.61	11.35	9.39
ENSSSCT00000003414	ZNF112	zinc finger protein 112 [Source:HGNC Symbol;Acc:HGNC:12892]	1.86	2.69	1.66	3.63	2.53	2.56	5.13	5.84	5.3
ENSSSCT00000003418	IGSF23	immunoglobulin superfamily member 23 [Source:HGNC Symbol;Acc:HGNC:40040]	6.18	2.27	3.62	10.11	16.07	11.65	11.92	8.25	12.08
ENSSSCT00000003424	APOC2	apolipoprotein C2 [Source:HGNC Symbol;Acc:HGNC:609]	11.25	7.23	12.83	46.79	116.52	86.1	988.68	694.47	910.65
ENSSSCT00000003426	APOE	apolipoprotein E [Source:HGNC Symbol;Acc:HGNC:613]	180.28	157.28	182.87	300.52	748.24	651.9	1416.22	1307.94	1893.86
ENSSSCT00000003427	TOMM40	translocase of outer mitochondrial membrane 40 [Source:HGNC Symbol;Acc:HGNC:18001]	177.26	138.54	185.82	28.21	49.24	50.65	35.14	37.41	40.08
ENSSSCT00000003428	NECTIN2	nectin cell adhesion molecule 2 [Source:HGNC Symbol;Acc:HGNC:9707]	21.92	11.48	20.79	30.11	77.78	69	38.34	42.2	53.49
ENSSSCT00000003429	NECTIN2	nectin cell adhesion molecule 2 [Source:HGNC Symbol;Acc:HGNC:9707]	4.21	3.16	2.64	5.69	19.94	15.82	6.59	7.73	6.57
ENSSSCT00000003431	FOXA3	forkhead box A3 [Source:HGNC Symbol;Acc:HGNC:5023]	0.31	0.03	0.11	1.43	4.32	4.11	6.05	3.92	7.88
ENSSSCT00000003434	NOVA2	NOVA alternative splicing regulator 2 [Source:HGNC Symbol;Acc:HGNC:7887]	0	0	0	0	0	0.03	0.42	0.21	0.31
ENSSSCT00000003437	PPP5C	protein phosphatase 5 catalytic subunit [Source:HGNC Symbol;Acc:HGNC:9322]	57.55	55.8	62.27	39.69	38.2	37.74	25.49	27.42	27.69
ENSSSCT00000003440	HIF3A	hypoxia inducible factor 3 alpha subunit [Source:HGNC Symbol;Acc:HGNC:15825]	0.15	0.19	0.24	0.21	1.57	0.71	2.58	2.46	3.27
ENSSSCT00000003444	SLC1A5	solute carrier family 1 member 5 [Source:HGNC Symbol;Acc:HGNC:10943]	1.15	2.2	1.59	4.44	9.63	9	14.18	15.87	22.23
ENSSSCT00000003445	AP2S1	adaptor related protein complex 2 sigma 1 subunit [Source:HGNC Symbol;Acc:HGNC:565]	103.46	69.89	99.31	30.91	39.02	40.51	33.04	30.51	42.31
ENSSSCT00000003455	MEIS3	Meis homeobox 3 [Source:HGNC Symbol;Acc:HGNC:29537]	0.27	0	0.05	0.79	1.04	0.76	1.89	3.04	2.31
ENSSSCT00000003461	NAPA	NSF attachment protein alpha [Source:HGNC Symbol;Acc:HGNC:7641]	91.38	67.34	104.51	36.4	44.4	48.63	54	51.47	53.42
ENSSSCT00000003471	SULT2A1	sulfotransferase family 2A member 1 [Source:HGNC Symbol;Acc:HGNC:11458]	0	0.05	0	14.18	14.37	10.51	0.2	0	0.12
ENSSSCT00000003475	GRWD1	glutamate rich WD repeat containing 1 [Source:HGNC Symbol;Acc:HGNC:21270]	73.53	48.74	77.19	9.61	26.38	24.33	13.38	15.04	17.15
ENSSSCT00000003476	KCNJ14	potassium voltage-gated channel subfamily J member 14 [Source:HGNC Symbol;Acc:HGNC:6260]	0.39	0.48	0.43	0.05	0.6	0.14	0.22	0.14	0.07
ENSSSCT00000003478	PLEKHA4	pleckstrin homology domain containing A4 [Source:HGNC Symbol;Acc:HGNC:14339]	0.1	0	0.04	0	0.16	0.26	0.55	0.44	0.27
ENSSSCT00000003479	HSD17B14	hydroxysteroid 17-beta dehydrogenase 14 [Source:HGNC Symbol;Acc:HGNC:23238]	73.92	95.02	85.33	11.92	23.73	24.67	11.37	10.62	10.52
ENSSSCT00000003489	FUT2	Galactoside 2-alpha-L-fucosyltransferase 2 [Source:UniProtKB/Swiss-Prot;Acc:Q10982]	1.61	1.09	1.72	2.01	2.43	1.9	0.5	0.49	0.95
ENSSSCT00000003491	NTN5	netrin 5 [Source:HGNC Symbol;Acc:HGNC:25208]	0.19	0.15	0.27	0	0.52	0.97	0.93	1	1.25
ENSSSCT00000003499	RUVBL2	RuvB like AAA ATPase 2 [Source:HGNC Symbol;Acc:HGNC:10475]	49.77	37.32	51.45	13.06	38.18	31.89	21.74	21.44	25.92
ENSSSCT00000003506	HRC	histidine rich calcium binding protein [Source:HGNC Symbol;Acc:HGNC:5178]	0	0	0	0.36	0.43	0.41	1.3	3.11	1.97
ENSSSCT00000003508	DHDH	Trans-1,2-dihydrobenzene-1,2-diol dehydrogenase [Source:UniProtKB/Swiss-Prot;Acc:Q9TV69]	5.01	5.24	8.12	4.02	6.86	6.17	14.17	11.84	15.8
ENSSSCT00000003510	NTF4	neurotrophin 4 [Source:HGNC Symbol;Acc:HGNC:8024]	0.41	0.59	0.54	3.51	9.88	7.83	5.2	6.22	5.13
ENSSSCT00000003511	PRRG2	proline rich and Gla domain 2 [Source:HGNC Symbol;Acc:HGNC:9470]	7.59	8.65	8.69	3.25	4.17	3.09	1.72	3.6	2.47
ENSSSCT00000003534	SCAF1	SR-related CTD associated factor 1 [Source:HGNC Symbol;Acc:HGNC:30403]	9.98	7.21	10.8	2.74	6.98	5.89	5.46	5.51	7.79
ENSSSCT00000003535	RRAS	related RAS viral (r-ras) oncogene homolog [Source:HGNC Symbol;Acc:HGNC:10447]	3.85	3.43	6.45	5.79	10.83	8.16	14.9	16.34	20.21
ENSSSCT00000003540	FCGRT	Fc fragment of IgG receptor and transporter [Source:HGNC Symbol;Acc:HGNC:3621]	1.7	2.3	1.72	1.91	7	4.14	12.41	9.14	18.76
ENSSSCT00000003544	PRMT1	protein arginine methyltransferase 1 [Source:HGNC Symbol;Acc:HGNC:5187]	206.03	172.12	214.21	102.5	129.73	115.98	62.62	75.69	86.17
ENSSSCT00000003548	TBC1D17	TBC1 domain family member 17 [Source:HGNC Symbol;Acc:HGNC:25699]	7.98	5.4	8.37	1.94	4.7	3.69	3.21	2.83	4.37
ENSSSCT00000003549	AKT1S1	AKT1 substrate 1 [Source:HGNC Symbol;Acc:HGNC:28426]	45.04	40.05	48.47	11.97	22.8	27.59	21.41	24.95	26.41
ENSSSCT00000003553	FUZ	fuzzy planar cell polarity protein [Source:HGNC Symbol;Acc:HGNC:26219]	0	0.02	0.05	0.16	0.34	0.2	0.53	1.04	0.56
ENSSSCT00000003555	NUP62	nucleoporin 62 [Source:HGNC Symbol;Acc:HGNC:8066]	30.25	26.24	33.78	10.7	20.04	16.91	12.31	14.04	15
ENSSSCT00000003556	ATF5	activating transcription factor 5 [Source:HGNC Symbol;Acc:HGNC:790]	11.97	9.44	13.35	1.74	3.63	4.48	1.69	2.38	2.36
ENSSSCT00000003560	-	-	1.65	5.07	3.39	8.4	6.27	7.93	11.71	10.29	12.24
ENSSSCT00000003563	-	-	0.19	0.05	0	2.25	5.43	2.59	0.66	1.89	1.8
ENSSSCT00000003566	NR1H2	nuclear receptor subfamily 1 group H member 2 [Source:HGNC Symbol;Acc:HGNC:7965]	23	17.37	26.25	2.79	9.9	8.23	6.34	5.1	6.38
ENSSSCT00000003569	KCNC3	potassium voltage-gated channel subfamily C member 3 [Source:HGNC Symbol;Acc:HGNC:6235]	0.07	0.12	0.06	0.24	1.04	0.43	0.18	0.2	0.36
ENSSSCT00000003572	POLD1	DNA polymerase delta 1, catalytic subunit [Source:HGNC Symbol;Acc:HGNC:9175]	29.86	20.57	31.33	4.1	8.73	9.6	7.45	7.98	9.88
ENSSSCT00000003574	-	-	0.96	4.28	1.5	0.04	0	0.03	0.14	0.26	0.02
ENSSSCT00000003587	VSIG10L	V-set and immunoglobulin domain containing 10 like [Source:HGNC Symbol;Acc:HGNC:27111]	0.24	0.49	0.3	0	0.19	0.02	0.08	0	0.02
ENSSSCT00000003588	ETFB	electron transfer flavoprotein beta subunit [Source:HGNC Symbol;Acc:HGNC:3482]	93.12	83.03	101.43	29.35	78.36	71.84	47.81	48.53	59.93
ENSSSCT00000003592	ZNF175	zinc finger protein 175 [Source:HGNC Symbol;Acc:HGNC:12964]	3.55	3.38	2.15	13.79	7.77	7.45	11.65	10.94	11.97
ENSSSCT00000003594	CTU1	cytosolic thiouridylase subunit 1 [Source:HGNC Symbol;Acc:HGNC:29590]	0.67	0.46	1	0.16	0.51	0.42	0.15	0.18	0.26
ENSSSCT00000003607	-	-	0	0	0	0.28	0	0	0.89	0.3	0.37
ENSSSCT00000003608	-	-	0.14	0.12	0	1.03	1.73	1.29	4.9	3.17	3.7
ENSSSCT00000003610	-	-	1.88	2.33	2.13	0	0	0.1	0	0	0
ENSSSCT00000003612	-	-	0	0.08	0	0.15	0	0.12	2.15	0.98	1.82
ENSSSCT00000003622	-	-	81.68	59.8	116.84	33.5	60.88	54.54	19.18	36.4	52.52
ENSSSCT00000003627	TMC4	transmembrane channel like 4 [Source:HGNC Symbol;Acc:HGNC:22998]	0.38	0.34	0.73	1.18	2.75	2.74	3.12	2.45	3.69
ENSSSCT00000003629	TSEN34	tRNA splicing endonuclease subunit 34 [Source:HGNC Symbol;Acc:HGNC:15506]	2.11	1.33	2.58	2.52	7.85	6.25	4.19	5.69	8.93
ENSSSCT00000003650	-	-	0.34	0.11	0.23	0.26	0.08	0.04	0	0.04	0
ENSSSCT00000003652	HSPBP1	HSPA (Hsp70) binding protein 1 [Source:HGNC Symbol;Acc:HGNC:24989]	18.2	9.72	18.44	1.9	12.13	9.72	4.46	5.41	7.67
ENSSSCT00000003665	PPP6R1	protein phosphatase 6 regulatory subunit 1 [Source:HGNC Symbol;Acc:HGNC:29195]	46.8	38.22	49.4	25.19	41.35	36.1	26.8	21.6	29.51
ENSSSCT00000003692	PEG3	paternally expressed 3 [Source:HGNC Symbol;Acc:HGNC:8826]	1.03	1.55	1.61	1.12	3.62	1.93	8.26	6.75	10.61
ENSSSCT00000003700	C1QTNF12	C1q and TNF related 12 [Source:HGNC Symbol;Acc:HGNC:32308]	0	0	0	0.68	4.14	4.07	0	0.41	0.39
ENSSSCT00000003708	INTS11	integrator complex subunit 11 [Source:HGNC Symbol;Acc:HGNC:26052]	15.69	13.13	17.67	7.04	8.61	9.17	6.14	6.82	7.2
ENSSSCT00000003711	DVL1	dishevelled segment polarity protein 1 [Source:HGNC Symbol;Acc:HGNC:3084]	10.92	11.35	13.1	2.21	7.66	6.5	4.14	5.61	6.96
ENSSSCT00000003712	-	-	55.47	44.32	50.22	9.91	24.24	20.59	13.94	9.31	13.72
ENSSSCT00000003716	MRPL20	mitochondrial ribosomal protein L20 [Source:HGNC Symbol;Acc:HGNC:14478]	130.14	141.49	132.64	76.45	94.67	81.78	60.63	65.94	61.69
ENSSSCT00000003717	SSU72	SSU72 homolog, RNA polymerase II CTD phosphatase [Source:HGNC Symbol;Acc:HGNC:25016]	61	48.19	57.75	27.58	37.34	38.62	28.79	36.46	32.79
ENSSSCT00000003719	MIB2	mindbomb E3 ubiquitin protein ligase 2 [Source:HGNC Symbol;Acc:HGNC:30577]	2.04	2.14	2.58	2.09	5.63	3.04	4.52	5.16	7.15
ENSSSCT00000003720	MMP23B	matrix metallopeptidase 23B [Source:HGNC Symbol;Acc:HGNC:7171]	0	0	0	0	0.56	0.43	1.32	1.25	3.73
ENSSSCT00000003721	-	-	12.78	10.34	11.93	4.06	9.25	8.5	6.63	6.23	7.47
ENSSSCT00000003722	-	-	1.3	0.62	1.46	2.95	3.49	3.16	6.92	5.62	8.12
ENSSSCT00000003738	RNF207	ring finger protein 207 [Source:HGNC Symbol;Acc:HGNC:32947]	0	0	0.02	0	0.27	0	0.46	0.47	0.54
ENSSSCT00000003744	-	-	0	0.16	0.09	0.02	1.31	0.72	1.32	0.58	1.81
ENSSSCT00000003746	PLEKHG5	pleckstrin homology and RhoGEF domain containing G5 [Source:HGNC Symbol;Acc:HGNC:29105]	0.19	0.07	0.13	0.18	0.46	0.75	0.76	0.71	0.82
ENSSSCT00000003747	ACOT7	acyl-CoA thioesterase 7 [Source:HGNC Symbol;Acc:HGNC:24157]	22.89	18.41	22.69	6.8	16.52	17.14	7.26	11.81	8.98
ENSSSCT00000003750	KLHL21	kelch like family member 21 [Source:HGNC Symbol;Acc:HGNC:29041]	2.69	1.93	3.86	0.55	1.38	1.15	1.5	1.68	2.02
ENSSSCT00000003755	DNAJC11	DnaJ heat shock protein family (Hsp40) member C11 [Source:HGNC Symbol;Acc:HGNC:25570]	55.59	46.52	57.66	10.99	29.55	27.97	18.42	18.17	18.39
ENSSSCT00000003763	SLC25A33	solute carrier family 25 member 33 [Source:HGNC Symbol;Acc:HGNC:29681]	51.78	48.69	52.7	16.97	19.85	16.42	13.31	15.97	12.57
ENSSSCT00000003764	-	-	3.31	1.29	2.78	0.29	1.2	1.26	1.03	0.92	1.35
ENSSSCT00000003766	CH242-402I11.1	-	0	0	0.03	0.05	0.01	0.08	0.25	0.57	0.07
ENSSSCT00000003767	-	-	17.41	14.71	16.21	55.63	76.69	71.43	53.91	53.49	66.04
ENSSSCT00000003773	KIF1B	kinesin family member 1B [Source:HGNC Symbol;Acc:HGNC:16636]	4.8	5.7	4.45	10.22	13.36	10.55	22.25	19.6	20.18
ENSSSCT00000003785	EXOSC10	exosome component 10 [Source:HGNC Symbol;Acc:HGNC:9138]	35.91	34.75	39.79	15.48	24.05	21.36	20.36	19.99	20.53
ENSSSCT00000003793	-	-	37.78	29.05	41.1	30.7	38.8	36.1	16.09	32.13	15.11
ENSSSCT00000003795	FBXO44	F-box protein 44 [Source:HGNC Symbol;Acc:HGNC:24847]	1.63	1.07	2.05	2.37	3.52	2.54	3.7	3.8	5.26
ENSSSCT00000003810	KIAA2013	KIAA2013 [Source:HGNC Symbol;Acc:HGNC:28513]	29.67	22.83	36.2	12.84	24.96	22.55	14.68	17.66	19.63
ENSSSCT00000003811	PLOD1	procollagen-lysine,2-oxoglutarate 5-dioxygenase 1 [Source:HGNC Symbol;Acc:HGNC:9081]	6.63	5.08	7.32	6.98	12.65	13.81	18.37	17.27	23
ENSSSCT00000003817	DHRS3	dehydrogenase/reductase 3 [Source:HGNC Symbol;Acc:HGNC:17693]	0.95	0.5	1.17	14.7	29.12	32.45	16.99	17.83	27.06
ENSSSCT00000003832	-	-	41.67	23.06	33.35	16.83	14.07	10.93	3.54	4.85	3.47
ENSSSCT00000003835	KAZN	kazrin, periplakin interacting protein [Source:HGNC Symbol;Acc:HGNC:29173]	4.48	6.27	5.04	1.24	2.14	2.27	2.26	2.59	3.25
ENSSSCT00000003836	-	-	0	0	0	0.62	0.4	0.63	0.65	0.22	0.33
ENSSSCT00000003837	-	-	0	0	0	0	0	0.05	0.41	0	0.7
ENSSSCT00000003844	CELA2A	Chymotrypsin-like elastase family member 2A [Source:UniProtKB/Swiss-Prot;Acc:P08419]	2.64	0.13	1.01	0	0	0	0.09	0.67	1.34
ENSSSCT00000003849	AGMAT	agmatinase [Source:HGNC Symbol;Acc:HGNC:18407]	0	0	0.27	0.12	2.81	2.4	43.97	22.23	35.38
ENSSSCT00000003852	TMEM82	transmembrane protein 82 [Source:HGNC Symbol;Acc:HGNC:32350]	0.09	0	0	0	0.33	0	0.59	1.34	1.35
ENSSSCT00000003857	EPHA2	EPH receptor A2 [Source:HGNC Symbol;Acc:HGNC:3386]	0.82	0.72	1.17	2.88	7.2	6.13	6.4	8.42	8.39
ENSSSCT00000003858	ARHGEF19	Rho guanine nucleotide exchange factor 19 [Source:HGNC Symbol;Acc:HGNC:26604]	0	0	0	0	0.42	0.42	0.37	0.34	0.42
ENSSSCT00000003865	MFAP2	microfibrillar associated protein 2 [Source:HGNC Symbol;Acc:HGNC:7033]	0.23	0.04	0.13	1.08	2.29	1.18	2.16	4.26	4.4
ENSSSCT00000003872	-	-	0.54	0.63	0.75	6.55	13.14	12.18	9.91	9.69	11.61
ENSSSCT00000003877	MRTO4	MRT4 homolog, ribosome maturation factor [Source:HGNC Symbol;Acc:HGNC:18477]	98.68	103.33	102.53	41.68	61.68	61.4	42.25	37.5	42.38
ENSSSCT00000003892	VWA5B1	von Willebrand factor A domain containing 5B1 [Source:HGNC Symbol;Acc:HGNC:26538]	0	0	0	0.2	0.07	0.08	0	0.07	0
ENSSSCT00000003898	-	-	0	0	0.19	0.46	0.63	0.4	2.46	1.59	2.61
ENSSSCT00000003901	HP1BP3	heterochromatin protein 1 binding protein 3 [Source:HGNC Symbol;Acc:HGNC:24973]	8.06	6.17	6.17	13.75	18.31	13.46	24.92	24.95	23.53
ENSSSCT00000003902	-	-	2.1	3.82	2.08	15.03	15.49	13.36	24.34	24.11	23.25
ENSSSCT00000003903	ECE1	endothelin converting enzyme 1 [Source:HGNC Symbol;Acc:HGNC:3146]	3.64	3.2	4.75	27.87	45.16	38.47	108.87	95.21	121.71
ENSSSCT00000003904	-	-	28.28	34.44	32.24	19.02	42.29	35.19	116.05	120.35	161.41
ENSSSCT00000003907	-	-	8.98	17.66	7.18	5.98	16.71	18.58	55.78	48.39	59.25
ENSSSCT00000003909	-	-	0.07	0	0	0	0.47	0.38	0.2	1.23	0.89
ENSSSCT00000003912	-	protein Wnt-4 [Source:RefSeq peptide;Acc:NP_001164299]	0	0.1	0.33	1.48	1.19	1.14	0.1	0.1	0
ENSSSCT00000003914	EPHA8	EPH receptor A8 [Source:HGNC Symbol;Acc:HGNC:3391]	0.15	0.04	0.07	0	0.03	0	0	0	0
ENSSSCT00000003915	C1QA	complement component 1, q subcomponent, A chain [Source:HGNC Symbol;Acc:HGNC:1241]	0	0	0	1.69	1.52	0.6	0.56	1.05	1.05
ENSSSCT00000003916	C1QC	complement component 1, q subcomponent, C chain [Source:HGNC Symbol;Acc:HGNC:1245]	0	0	0	0.27	1.17	0.52	0	0	0
ENSSSCT00000003917	C1QB	-	0	0	0	1.1	0.78	0.16	0	0	0
ENSSSCT00000003918	EPHB2	EPH receptor B2 [Source:HGNC Symbol;Acc:HGNC:3393]	0.35	0.18	0.28	0.1	1	1.02	1.4	2.15	1.8
ENSSSCT00000003919	-	-	0	0	0	1.27	2.23	1.89	0	0	0
ENSSSCT00000003932	IL28RA	-	8.13	8.93	6.79	3.68	2.4	1.11	5.73	1.57	4.31
ENSSSCT00000003939	-	-	667.27	848.23	679.03	253.4	309.81	267.36	295.62	269.64	263.09
ENSSSCT00000003940	NCMAP	non-compact myelin associated protein [Source:HGNC Symbol;Acc:HGNC:29332]	4.45	11.82	12.86	0	0	0	4.39	0	0
ENSSSCT00000003942	LDLRAP1	low density lipoprotein receptor adaptor protein 1 [Source:HGNC Symbol;Acc:HGNC:18640]	0.4	0.87	0.65	1.62	0.95	1.64	5.79	3.52	5.82
ENSSSCT00000003945	PAQR7	Membrane progestin receptor alpha [Source:UniProtKB/Swiss-Prot;Acc:Q865K8]	0.19	0.41	0.14	0.9	5.16	3.03	2.5	2.62	4.47
ENSSSCT00000003949	-	-	319.58	310.54	318.98	160.93	178.32	161.56	189.25	220.1	207.77
ENSSSCT00000003950	-	dehydrodolichyl diphosphate synthase [Source:RefSeq peptide;Acc:NP_001231052]	42.27	37.94	34.26	21.48	23.4	24.83	20.38	19.73	20.2
ENSSSCT00000003951	LIN28A	lin-28 homolog A (C. elegans) [Source:HGNC Symbol;Acc:HGNC:15986]	326.28	279.77	335.92	62.16	88.36	75.96	43.46	63.56	62.96
ENSSSCT00000003952	RPS6KA1	ribosomal protein S6 kinase, 90kDa, polypeptide 1 [Source:RefSeq peptide;Acc:NP_001230143]	82.35	87.08	91.09	18.49	19.66	18.13	10.98	12.99	12.54
ENSSSCT00000003955	ZDHHC18	zinc finger DHHC-type containing 18 [Source:HGNC Symbol;Acc:HGNC:20712]	13.12	11.16	10.75	3.25	3.73	4.79	2.64	3.4	5.55
ENSSSCT00000003956	SFN	stratifin [Source:HGNC Symbol;Acc:HGNC:10773]	1239.52	760.35	1294.36	100.87	178.56	175.88	51.97	68.9	63.89
ENSSSCT00000003957	GPN2	GPN-loop GTPase 2 [Source:HGNC Symbol;Acc:HGNC:25513]	10.58	9.43	9.65	2.62	5.48	3.18	3.49	4.54	6.5
ENSSSCT00000003961	KDF1	keratinocyte differentiation factor 1 [Source:HGNC Symbol;Acc:HGNC:26624]	16.39	14.19	17.95	5.65	13.57	11.73	8.12	7.86	7.88
ENSSSCT00000003962	FAM46B	family with sequence similarity 46 member B [Source:HGNC Symbol;Acc:HGNC:28273]	13.73	9.94	14.79	1.71	4.09	3.9	4.64	5.4	6.7
ENSSSCT00000003972	FGR	FGR proto-oncogene, Src family tyrosine kinase [Source:HGNC Symbol;Acc:HGNC:3697]	0.1	0.17	0.25	0.35	0.84	1.24	1.48	2.01	1.82
ENSSSCT00000003974	AHDC1	AT-hook DNA binding motif containing 1 [Source:HGNC Symbol;Acc:HGNC:25230]	0.51	0.67	0.67	0.66	4.22	2.47	2.39	3.14	5.31
ENSSSCT00000003977	SMPDL3B	sphingomyelin phosphodiesterase acid like 3B [Source:HGNC Symbol;Acc:HGNC:21416]	0	0	0	0	0	0	0.23	0.19	0.24
ENSSSCT00000003980	GJB5	gap junction protein beta 5 [Source:HGNC Symbol;Acc:HGNC:4287]	13.75	7.93	16.05	2.11	11.27	10.81	6.14	7.01	8.32
ENSSSCT00000003984	MECR	trans-2-enoyl-CoA reductase, mitochondrial [Source:RefSeq peptide;Acc:NP_001231011]	5.21	5.14	6.52	1.73	4.32	3.29	3.15	2.82	4.63
ENSSSCT00000003985	PTPRU	protein tyrosine phosphatase, receptor type U [Source:HGNC Symbol;Acc:HGNC:9683]	0.1	0.11	0.09	0.34	0.61	0.41	0.57	1.08	1.12
ENSSSCT00000003987	SDC3	syndecan 3 [Source:HGNC Symbol;Acc:HGNC:10660]	0.94	0.96	1.37	2.23	5.54	4.62	6.95	6.96	8.29
ENSSSCT00000003988	NKAIN1	sodium/potassium transporting ATPase interacting 1 [Source:HGNC Symbol;Acc:HGNC:25743]	11.79	12.46	12.41	1.18	4.12	3.21	1.75	5.17	4.24
ENSSSCT00000003990	-	-	0.59	2.03	1.84	4.24	17.58	14.85	10.24	16.45	21.4
ENSSSCT00000003995	TINAGL1	tubulointerstitial nephritis antigen like 1 [Source:HGNC Symbol;Acc:HGNC:19168]	6.84	6.82	6.93	10.05	20.61	22.39	13.09	17.69	19.62
ENSSSCT00000003997	PEF1	penta-EF-hand domain containing 1 [Source:HGNC Symbol;Acc:HGNC:30009]	73.93	51.67	75.12	19.46	27.18	29.01	27.47	31.39	35.04
ENSSSCT00000003998	-	-	0	0	0	0	0.35	0.28	0.92	0	1
ENSSSCT00000004007	EIF3I	eukaryotic translation initiation factor 3 subunit I [Source:HGNC Symbol;Acc:HGNC:3272]	200.56	177.39	211.32	132.88	132.37	143.53	90.52	112.24	102.87
ENSSSCT00000004015	AZIN2	antizyme inhibitor 2 [Source:RefSeq peptide;Acc:NP_001116665]	0	0.04	0.03	0	0	0.19	0.73	0.55	1.04
ENSSSCT00000004018	CSMD2	CUB and Sushi multiple domains 2 [Source:HGNC Symbol;Acc:HGNC:19290]	0.5	0.75	0.74	0.74	1.66	1.14	0.16	0.29	0.13
ENSSSCT00000004025	AGO4	argonaute 4, RISC catalytic component [Source:HGNC Symbol;Acc:HGNC:18424]	0.11	0.21	0.22	6.45	5.26	5.33	15.86	16.88	14.94
ENSSSCT00000004031	COL8A2	collagen type VIII alpha 2 chain [Source:HGNC Symbol;Acc:HGNC:2216]	0	0	0.02	0	0	0	1.47	1.57	3.52
ENSSSCT00000004036	GRIK3	glutamate ionotropic receptor kainate type subunit 3 [Source:HGNC Symbol;Acc:HGNC:4581]	0.02	0	0	0	0.63	0.49	0	0.57	0.13
ENSSSCT00000004039	SF3A3	splicing factor 3a subunit 3 [Source:HGNC Symbol;Acc:HGNC:10767]	121.15	123.33	115.68	78.8	86.54	72.7	70.57	68.48	63.62
ENSSSCT00000004044	RRAGC	Ras related GTP binding C [Source:HGNC Symbol;Acc:HGNC:19902]	63.03	77.9	65.5	32.13	29.58	29.79	31.27	33.99	26.32
ENSSSCT00000004046	GJA9	gap junction protein alpha 9 [Source:HGNC Symbol;Acc:HGNC:19155]	0	0	0	0.69	0.17	0	0.54	0	0.48
ENSSSCT00000004047	RHBDL2	rhomboid like 2 [Source:HGNC Symbol;Acc:HGNC:16083]	0.11	0.32	0.02	0.77	1.04	1.09	1.36	1.65	1.64
ENSSSCT00000004051	-	-	1.92	2.6	1.99	3.05	3.8	2.75	14.08	11.03	11.32
ENSSSCT00000004059	HPCA	hippocalcin [Source:HGNC Symbol;Acc:HGNC:5144]	6.82	4.16	8.69	1.81	5.74	4.86	2.32	2.36	4.12
ENSSSCT00000004064	MYCL	MYCL proto-oncogene, bHLH transcription factor [Source:HGNC Symbol;Acc:HGNC:7555]	0.25	0.2	0.19	0.45	0.46	0.6	0.83	0.95	0.68
ENSSSCT00000004067	-	-	117.77	199.79	150.38	58.67	45.76	33.75	55.06	45.48	57.81
ENSSSCT00000004070	CEP192	centrosomal protein 192 [Source:HGNC Symbol;Acc:HGNC:25515]	21.39	24.51	21.77	10.13	11.37	9.23	14.59	13.38	14.33
ENSSSCT00000004073	-	-	0	0.25	0	1.01	2.27	1.46	20.66	17.1	22.1
ENSSSCT00000004076	-	-	22.9	24.93	24.13	51.39	54.33	47.08	26.88	28.96	24.46
ENSSSCT00000004078	RALBP1	ralA binding protein 1 [Source:HGNC Symbol;Acc:HGNC:9841]	85.99	91.67	93.5	77.55	69.52	62.72	47.27	49.89	41.34
ENSSSCT00000004081	NDUFV2	NADH:ubiquinone oxidoreductase core subunit V2 [Source:HGNC Symbol;Acc:HGNC:7717]	159.67	154.8	155.64	89.38	86.46	98.24	75.78	87.03	70.52
ENSSSCT00000004082	MTCL1	microtubule crosslinking factor 1 [Source:HGNC Symbol;Acc:HGNC:29121]	0	0	0	0.02	0	0	0.08	0.05	0.14
ENSSSCT00000004084	ARHGAP28	Rho GTPase activating protein 28 [Source:HGNC Symbol;Acc:HGNC:25509]	0.04	0.17	0.08	12.77	9.96	9.76	18.84	19.32	19.47
ENSSSCT00000004088	-	-	0.02	0.02	0	0.85	0.56	0.88	0.27	0.24	0.42
ENSSSCT00000004091	MYOM1	myomesin 1 [Source:HGNC Symbol;Acc:HGNC:7613]	0	0	0	0	0.36	0	0.2	1.54	0.44
ENSSSCT00000004093	EMILIN2	elastin microfibril interfacer 2 [Source:HGNC Symbol;Acc:HGNC:19881]	15.09	12.37	13.81	92.79	130.68	126.54	115.36	138.85	127.94
ENSSSCT00000004098	GREB1L	growth regulation by estrogen in breast cancer 1 like [Source:HGNC Symbol;Acc:HGNC:31042]	43.54	36.46	43.77	108.91	100.88	103.08	99.82	94.48	90.98
ENSSSCT00000004100	SNRPD1	small nuclear ribonucleoprotein D1 polypeptide [Source:HGNC Symbol;Acc:HGNC:11158]	84.9	94.08	86.55	68.67	51.85	61.19	49.91	54.74	47.56
ENSSSCT00000004101	GATA6	GATA binding protein 6 [Source:HGNC Symbol;Acc:HGNC:4174]	16.65	16.84	18.86	7.79	10.44	9.05	22.99	21.97	30.07
ENSSSCT00000004104	CABLES1	Cdk5 and Abl enzyme substrate 1 [Source:HGNC Symbol;Acc:HGNC:25097]	0.41	0.32	0.32	0.92	1.18	0.83	1.66	2.02	1.72
ENSSSCT00000004106	NPC1	NPC intracellular cholesterol transporter 1 [Source:HGNC Symbol;Acc:HGNC:7897]	98.57	160.81	116.38	7.74	7.48	7.55	6.59	8.18	8.78
ENSSSCT00000004107	ANKRD29	ankyrin repeat domain 29 [Source:HGNC Symbol;Acc:HGNC:27110]	7.6	11.27	7.93	0.38	0.82	0.7	1.6	1.38	2.39
ENSSSCT00000004108	-	-	0.25	0.43	0.79	178.77	159.02	152.62	59.49	65.35	50.32
ENSSSCT00000004115	ZNF521	zinc finger protein 521 [Source:HGNC Symbol;Acc:HGNC:24605]	0.14	0.24	0.32	1.79	3.26	2.23	7	6.63	6.67
ENSSSCT00000004121	CHST9	carbohydrate sulfotransferase 9 [Source:HGNC Symbol;Acc:HGNC:19898]	2.58	2.28	2.68	0.38	0.53	0.34	1.6	1.07	1.33
ENSSSCT00000004122	CDH2	cadherin 2 [Source:HGNC Symbol;Acc:HGNC:1759]	8.94	11.64	11.06	16.07	16.66	21.02	27.63	31.37	35.82
ENSSSCT00000004126	-	-	2.57	1.39	1.95	0	0.05	0.05	0.21	0.45	0.4
ENSSSCT00000004128	-	-	25.63	31.71	24.79	11.49	16.58	12.89	19.92	21.34	17.22
ENSSSCT00000004131	-	-	3.24	3.3	3.2	4.91	7.85	5.71	9.21	10.67	10.94
ENSSSCT00000004132	MEP1B	meprin A subunit beta [Source:HGNC Symbol;Acc:HGNC:7020]	51.49	26.1	54.77	124.12	112.89	106.44	66.56	64.73	55.24
ENSSSCT00000004133	KLHL14	kelch like family member 14 [Source:HGNC Symbol;Acc:HGNC:29266]	0.08	0.08	0.06	0.46	0.56	0.19	0.08	0.5	0.39
ENSSSCT00000004136	ASXL3	additional sex combs like 3, transcriptional regulator [Source:HGNC Symbol;Acc:HGNC:29357]	0	0	0	0.03	0.16	0.04	0.34	1.77	0.84
ENSSSCT00000004139	MAPRE2	microtubule associated protein RP/EB family member 2 [Source:HGNC Symbol;Acc:HGNC:6891]	16.11	12.99	17.05	8.74	8.69	8.81	27.23	22.95	25.68
ENSSSCT00000004140	ZNF397	zinc finger protein 397 [Source:HGNC Symbol;Acc:HGNC:18818]	0.19	0.37	0.39	0.63	1.14	1.13	2.76	2.58	3.23
ENSSSCT00000004141	ZSCAN30	zinc finger and SCAN domain containing 30 [Source:HGNC Symbol;Acc:HGNC:33517]	0.11	0.09	0	0.32	0.7	0.56	1.32	1	1.36
ENSSSCT00000004142	-	-	0.48	0.87	0.85	1.23	2.37	1.91	5.72	6.57	4.68
ENSSSCT00000004145	-	-	0	0	0	0.58	0.93	0.36	0.12	0	0
ENSSSCT00000004146	-	-	0	0.05	0	0.53	2.2	0.46	0	0.07	0
ENSSSCT00000004155	-	-	0.07	0	0	1.15	0.58	0.29	5.42	4.17	3.27
ENSSSCT00000004157	MCOLN2	mucolipin 2 [Source:HGNC Symbol;Acc:HGNC:13357]	73.1	88.28	71.38	9.56	6.44	9.41	5.83	5.85	4.53
ENSSSCT00000004158	LPAR3	lysophosphatidic acid receptor 3 [Source:HGNC Symbol;Acc:HGNC:14298]	11.79	11.66	11.4	2.95	3.98	3.92	0.7	0.94	0.53
ENSSSCT00000004159	SSX2IP	SSX family member 2 interacting protein [Source:HGNC Symbol;Acc:HGNC:16509]	3.37	4.24	3.65	51.09	42.1	41.53	26.62	28.5	22.33
ENSSSCT00000004160	-	-	3.09	3.19	5.8	2319.96	2225.94	2308.1	723.38	791.43	726.79
ENSSSCT00000004164	ADGRL4	adhesion G protein-coupled receptor L4 [Source:HGNC Symbol;Acc:HGNC:20822]	0	0	0.04	2.24	2.46	1.17	22.95	12.98	13.8
ENSSSCT00000004165	-	-	0	0	0.03	2.49	1.48	0.62	7.23	6.88	7.85
ENSSSCT00000004166	PTGFR	prostaglandin F receptor [Source:HGNC Symbol;Acc:HGNC:9600]	0.11	1.1	0.33	22.6	14.42	15.52	12.23	13.01	8.99
ENSSSCT00000004168	DNAJB4	DnaJ heat shock protein family (Hsp40) member B4 [Source:HGNC Symbol;Acc:HGNC:14886]	0.69	1.42	0.48	6.32	6.09	3.41	9.54	9.23	9.19
ENSSSCT00000004175	-	-	0	0	0	0.03	0.03	0.09	0.06	0.46	0.2
ENSSSCT00000004178	RABGGTB	Rab geranylgeranyltransferase, beta subunit [Source:HGNC Symbol;Acc:HGNC:9796]	143.57	176.24	157.99	170.93	108.73	116.94	76.87	80.46	67.23
ENSSSCT00000004180	SLC44A5	solute carrier family 44 member 5 [Source:HGNC Symbol;Acc:HGNC:28524]	0	0.02	0.08	0.1	0	0.19	1.26	1	0.58
ENSSSCT00000004182	TYW3	tRNA-yW synthesizing protein 3 homolog [Source:HGNC Symbol;Acc:HGNC:24757]	4.13	4.52	3.54	1.98	4.69	1.42	1.02	1.23	2.4
ENSSSCT00000004184	ERICH3	glutamate rich 3 [Source:HGNC Symbol;Acc:HGNC:25346]	0	0.02	0	0.18	0.05	0.17	0	0.22	0.09
ENSSSCT00000004186	FPGT	fucose-1-phosphate guanylyltransferase [Source:HGNC Symbol;Acc:HGNC:3825]	2.73	3.18	3.55	10.09	9.27	4.11	7.21	5.65	6.01
ENSSSCT00000004197	-	-	0	0	0	0	0.01	0.02	0.11	0.05	0.08
ENSSSCT00000004202	DIRAS3	DIRAS family, GTP-binding RAS-like 3 [Source:HGNC Symbol;Acc:HGNC:687]	2.46	3.02	2.31	3.04	4.52	2.88	2.14	1.53	1.06
ENSSSCT00000004211	PDE4B	cAMP-specific 3',5'-cyclic phosphodiesterase 4B isoform 1 [Source:RefSeq peptide;Acc:NP_001123491]	0.08	0.22	0.12	3.01	3.48	1.78	4.99	4.18	5.7
ENSSSCT00000004213	DNAJC6	DnaJ heat shock protein family (Hsp40) member C6 [Source:HGNC Symbol;Acc:HGNC:15469]	0	0.01	0	5.97	4.77	5.29	12.67	14.54	10.8
ENSSSCT00000004214	-	adenylate kinase isoenzyme 4, mitochondrial [Source:RefSeq peptide;Acc:NP_001038062]	0.96	1.4	1	40.32	34.07	28.41	60.39	57.44	62.58
ENSSSCT00000004218	ROR1	receptor tyrosine kinase like orphan receptor 1 [Source:HGNC Symbol;Acc:HGNC:10256]	0.41	0.41	0.52	5.43	4.72	5.11	18.74	16.11	18.86
ENSSSCT00000004227	USP1	ubiquitin specific peptidase 1 [Source:HGNC Symbol;Acc:HGNC:12607]	80.27	70.2	73.4	37.27	33.37	33.24	38.39	36.78	32.51
ENSSSCT00000004229	KANK4	KN motif and ankyrin repeat domains 4 [Source:HGNC Symbol;Acc:HGNC:27263]	0	0.01	0	0.09	0.42	0.28	0.28	0.3	0.62
ENSSSCT00000004232	C1orf87	chromosome 1 open reading frame 87 [Source:HGNC Symbol;Acc:HGNC:28547]	0	0	0	0.13	0.49	0.08	1.16	1.29	1.75
ENSSSCT00000004233	-	-	0.1	0	0	0.1	0.71	0.04	0.28	1.14	0.45
ENSSSCT00000004241	TACSTD2	tumor associated calcium signal transducer 2 [Source:HGNC Symbol;Acc:HGNC:11530]	91.72	44.65	92.34	14.13	36.39	30.28	17.46	20.03	24.22
ENSSSCT00000004243	DAB1	disabled homolog 1 [Source:RefSeq peptide;Acc:NP_001090911]	0	0.19	0	8.44	7.48	7.74	2.89	3.06	3.57
ENSSSCT00000004248	-	-	0	0	0	2.75	0.91	4.07	1.92	1.87	2.94
ENSSSCT00000004254	TTC22	tetratricopeptide repeat domain 22 [Source:HGNC Symbol;Acc:HGNC:26067]	0	0.02	0.01	0.31	0.4	0.28	0.08	0.1	0.06
ENSSSCT00000004255	PARS2	prolyl-tRNA synthetase 2, mitochondrial (putative) [Source:HGNC Symbol;Acc:HGNC:30563]	6.5	5.51	6.57	0.6	3.2	2.93	4.27	2.8	5.33
ENSSSCT00000004259	DMRTB1	DMRT like family B with proline rich C-terminal 1 [Source:HGNC Symbol;Acc:HGNC:13913]	0.62	0.19	0.34	0	0	0	0	0	0.16
ENSSSCT00000004260	LRP8	LDL receptor related protein 8 [Source:HGNC Symbol;Acc:HGNC:6700]	0.07	0.05	0.09	0.71	1.13	0.94	0.67	1.12	1.08
ENSSSCT00000004265	-	non-specific lipid-transfer protein [Source:RefSeq peptide;Acc:NP_001161887]	1.42	1.84	1.72	6.45	5.52	6.58	8.47	5.89	6.94
ENSSSCT00000004266	ECHDC2	enoyl-CoA hydratase domain containing 2 [Source:HGNC Symbol;Acc:HGNC:23408]	7.42	5.66	8.42	17.49	21.63	21.26	34.58	30.75	37.54
ENSSSCT00000004270	-	-	310.73	213.93	330.69	140.91	237.51	212.09	144.8	160.14	155.15
ENSSSCT00000004271	ZCCHC11	zinc finger CCHC-type containing 11 [Source:HGNC Symbol;Acc:HGNC:28981]	2.95	4.04	3.29	11.09	11.02	10.25	11.01	11.25	10.43
ENSSSCT00000004273	-	-	50.36	56.5	52.59	28.81	24.62	26.7	21.32	20.99	20.27
ENSSSCT00000004275	ZFYVE9	zinc finger FYVE-type containing 9 [Source:HGNC Symbol;Acc:HGNC:6775]	3.23	3.83	2.74	10.45	8.36	6.96	16.41	15.33	15.92
ENSSSCT00000004279	TXNDC12	thioredoxin domain containing 12 [Source:HGNC Symbol;Acc:HGNC:24626]	236.6	251.57	227.35	72.45	67.86	83.89	70.92	80.91	68.02
ENSSSCT00000004280	KTI12	KTI12 chromatin associated homolog [Source:HGNC Symbol;Acc:HGNC:25160]	21.71	21.33	24.15	8.17	7.67	13.52	6.21	8.24	8.28
ENSSSCT00000004284	EPS15	epidermal growth factor receptor pathway substrate 15 [Source:HGNC Symbol;Acc:HGNC:3419]	111.45	123.82	112.87	67.64	48.42	51.88	61.84	55.62	51.52
ENSSSCT00000004287	TTC39A	tetratricopeptide repeat domain 39A [Source:HGNC Symbol;Acc:HGNC:18657]	2.02	0.78	1.76	5.88	7.11	6.89	7.24	6.38	8.41
ENSSSCT00000004289	FAF1	Fas associated factor 1 [Source:HGNC Symbol;Acc:HGNC:3578]	10.5	4.07	6.66	9.18	18.96	5.36	3.74	5.28	6.13
ENSSSCT00000004293	SPATA6	spermatogenesis associated 6 [Source:HGNC Symbol;Acc:HGNC:18309]	0.39	0.86	0.41	1.94	1.01	1.41	9.91	5.63	6.2
ENSSSCT00000004294	SLC5A9	solute carrier family 5 member 9 [Source:HGNC Symbol;Acc:HGNC:22146]	0	0	0	0	0	0	0.08	0.34	0.25
ENSSSCT00000004313	MKNK1	MAP kinase interacting serine/threonine kinase 1 [Source:HGNC Symbol;Acc:HGNC:7110]	38.49	34.59	41.4	9.66	13.43	12.04	11.99	10.1	11.28
ENSSSCT00000004316	FAAH	fatty acid amide hydrolase [Source:HGNC Symbol;Acc:HGNC:3553]	18.93	14.5	19.85	0.4	1.25	1	2.37	1.09	2.59
ENSSSCT00000004318	-	-	501.99	487.13	462.5	337.36	281.76	324.29	245	283.81	287.08
ENSSSCT00000004323	TSPAN1	tetraspanin 1 [Source:HGNC Symbol;Acc:HGNC:20657]	79.03	65.85	89.53	112.88	186.12	156.25	31.44	43.68	42.24
ENSSSCT00000004324	-	-	1.13	1.03	1	5.04	5.19	5.29	1.81	2.71	1.68
ENSSSCT00000004328	-	-	4.42	3.75	3.94	2.92	7.24	6.42	9.6	9.31	11.17
ENSSSCT00000004329	PRDX1	peroxiredoxin 1 [Source:HGNC Symbol;Acc:HGNC:9352]	632.27	592.18	573.7	134.4	198.44	175.89	212.8	167.6	225.73
ENSSSCT00000004332	TESK2	testis-specific kinase 2 [Source:HGNC Symbol;Acc:HGNC:11732]	5.62	9.48	6.72	1.26	2.79	2.6	5.46	3.7	7.26
ENSSSCT00000004335	HPDL	4-hydroxyphenylpyruvate dioxygenase like [Source:HGNC Symbol;Acc:HGNC:28242]	25.55	20.64	25.81	1.84	3.95	3.33	1.31	2.15	1.43
ENSSSCT00000004337	UROD	uroporphyrinogen decarboxylase [Source:HGNC Symbol;Acc:HGNC:12591]	12.33	8.75	12.1	9.88	32.9	32.75	24.64	29.36	33.55
ENSSSCT00000004338	-	-	16.98	13.62	20.18	3.23	10	7.91	8.87	8.21	9.78
ENSSSCT00000004342	BTBD19	BTB domain containing 19 [Source:HGNC Symbol;Acc:HGNC:27145]	0.14	0.12	0.02	0	0.08	0.04	0.84	0.4	0.78
ENSSSCT00000004347	KIF2C	kinesin family member 2C [Source:HGNC Symbol;Acc:HGNC:6393]	23.41	23.17	22.28	14.9	15.09	13.57	12.03	12.89	11.16
ENSSSCT00000004358	HYI	hydroxypyruvate isomerase (putative) [Source:HGNC Symbol;Acc:HGNC:26948]	2.09	1.2	2.27	1.23	3.49	1.65	5.28	4.95	7
ENSSSCT00000004362	MED8	mediator complex subunit 8 [Source:HGNC Symbol;Acc:HGNC:19971]	14.1	10.64	13.66	7.52	9.23	9.42	7.89	7.08	7.37
ENSSSCT00000004368	CDC20	Cell division cycle protein 20 homolog [Source:UniProtKB/Swiss-Prot;Acc:Q5H7C0]	18.87	14.46	19.07	4.54	9.43	9.55	5.27	6.49	7.12
ENSSSCT00000004369	TIE1	tyrosine kinase with immunoglobulin like and EGF like domains 1 [Source:HGNC Symbol;Acc:HGNC:11809]	0.11	0.22	0.12	0.3	0.47	0.38	1.75	1.21	2.15
ENSSSCT00000004386	CCDC30	coiled-coil domain containing 30 [Source:HGNC Symbol;Acc:HGNC:26103]	0.14	0.07	0.4	0.21	0.43	0.4	0.62	1.53	1.13
ENSSSCT00000004393	-	-	0.07	0.07	0.02	0.07	0.21	0.06	0.96	1.2	1.39
ENSSSCT00000004395	CTPS1	CTP synthase 1 [Source:HGNC Symbol;Acc:HGNC:2519]	121.81	115.78	121.96	15.59	25.52	25.51	16.97	24.66	21.16
ENSSSCT00000004398	NFYC	nuclear transcription factor Y subunit gamma [Source:HGNC Symbol;Acc:HGNC:7806]	56.62	45.87	57.99	22.41	30.45	31.22	29.68	32.66	34.6
ENSSSCT00000004403	-	-	0.66	0.87	0.64	2.72	3.08	1.85	3.97	6.07	5.46
ENSSSCT00000004406	ZNF134	zinc finger protein 134 [Source:HGNC Symbol;Acc:HGNC:12918]	48.54	55.3	48.01	25.09	21.21	22.33	28.79	26.6	26.32
ENSSSCT00000004407	-	-	8.16	18.59	10.9	33.96	32.74	26.76	41.7	39.65	41.52
ENSSSCT00000004418	ZNF606	zinc finger protein 606 [Source:HGNC Symbol;Acc:HGNC:25879]	1.49	1.94	1.5	4.21	3.05	2.27	6.7	8.47	7.2
ENSSSCT00000004424	A1BG	alpha-1-B glycoprotein [Source:HGNC Symbol;Acc:HGNC:5]	0	0.05	0.21	0	0.03	0.1	4.75	1.93	3.61
ENSSSCT00000004425	RPS5	ribosomal protein S5 [Source:HGNC Symbol;Acc:HGNC:10426]	1127.86	882.83	1185.47	445.88	748.95	752.05	474.07	565.45	641.32
ENSSSCT00000004436	THBS2	thrombospondin 2 [Source:HGNC Symbol;Acc:HGNC:11786]	0	0	0	0.73	0.35	0.51	0.67	0.54	0.55
ENSSSCT00000004437	-	-	0	0	0.11	0.24	0.73	0.8	7.35	4.56	9.03
ENSSSCT00000004438	-	-	0	0	0	3.01	0	0.33	1.54	8.95	3.84
ENSSSCT00000004443	AFDN	afadin, adherens junction formation factor [Source:HGNC Symbol;Acc:HGNC:7137]	68.23	56.3	66.91	18	28.28	25.53	26.66	28.93	31.32
ENSSSCT00000004445	SFT2D1	SFT2 domain containing 1 [Source:HGNC Symbol;Acc:HGNC:21102]	28.1	27.76	28.1	26.59	23.34	23.44	11.87	12.67	12.54
ENSSSCT00000004447	RPS6KA2	ribosomal protein S6 kinase A2 [Source:HGNC Symbol;Acc:HGNC:10431]	0.05	0.04	0.05	0.15	0.83	0.6	1.94	1.84	2.11
ENSSSCT00000004450	-	-	2.81	2.26	2.72	43.75	112.85	98.06	50.42	72.16	71.49
ENSSSCT00000004453	PDE10A	phosphodiesterase 10A [Source:HGNC Symbol;Acc:HGNC:8772]	0.07	0.15	0.08	0.88	0.93	1.05	1.7	2.38	1.49
ENSSSCT00000004466	PLG	plasminogen [Source:HGNC Symbol;Acc:HGNC:9071]	0	0.03	0.06	8.3	9.86	11.24	153.02	80.3	101.62
ENSSSCT00000004470	-	-	23.8	24.07	27.85	1.12	5.34	2.82	5.56	5.16	7.37
ENSSSCT00000004472	IGF2R	-	91.74	114	95.94	7.32	13.15	10.65	21.36	20.86	24.98
ENSSSCT00000004474	PNLDC1	PARN like, ribonuclease domain containing 1 [Source:HGNC Symbol;Acc:HGNC:21185]	14.95	15.29	13.59	0.41	0.36	0.41	0.21	0.12	0.49
ENSSSCT00000004475	MRPL18	mitochondrial ribosomal protein L18 [Source:HGNC Symbol;Acc:HGNC:14477]	95.23	89.79	97.16	46.06	39.7	50.73	32.57	33.38	32.89
ENSSSCT00000004476	TCP1	t-complex 1 [Source:HGNC Symbol;Acc:HGNC:11655]	268.53	265.92	251.59	143.47	126.77	135.53	99.83	104.07	92.4
ENSSSCT00000004480	FNDC1	fibronectin type III domain containing 1 [Source:HGNC Symbol;Acc:HGNC:21184]	0	0	0.01	0.69	1.47	1.02	0.07	0	0.02
ENSSSCT00000004486	SYTL3	synaptotagmin like 3 [Source:HGNC Symbol;Acc:HGNC:15587]	3.03	1.36	2.38	0.08	0.11	0	0.04	0.07	0.28
ENSSSCT00000004487	-	-	852.89	787.21	847.39	133.73	149.08	149.22	142.73	148.51	153.89
ENSSSCT00000004494	-	-	0	0.01	0.03	22.58	16.77	20.14	11.28	12.68	10.39
ENSSSCT00000004504	RGS17	regulator of G protein signaling 17 [Source:HGNC Symbol;Acc:HGNC:14088]	0	0	0	0.66	0.19	0.17	0.15	0.28	0.13
ENSSSCT00000004506	FBXO5	F-box protein 5 [Source:HGNC Symbol;Acc:HGNC:13584]	41.5	86.12	42.5	30.18	19.77	22.83	23.85	31.3	20.21
ENSSSCT00000004509	MYCT1	MYC target 1 [Source:HGNC Symbol;Acc:HGNC:23172]	0	0	0	6.06	2.44	2.65	8.86	4.24	5.77
ENSSSCT00000004510	-	-	0.59	3.26	0.95	1.05	0.87	0.81	0.52	0.32	0.31
ENSSSCT00000004511	-	-	0.94	1.98	1.11	2.26	1.86	0.84	4.81	3.64	4.41
ENSSSCT00000004518	CCDC170	coiled-coil domain containing 170 [Source:HGNC Symbol;Acc:HGNC:21177]	0.05	0.06	0.04	2.03	1.83	0.99	3.19	2.02	3.01
ENSSSCT00000004522	AKAP12	A-kinase anchoring protein 12 [Source:HGNC Symbol;Acc:HGNC:370]	68	74.29	64.7	16.18	17.3	16.69	32.04	24.15	28.81
ENSSSCT00000004523	-	-	241.73	278.5	244.01	10.67	12.31	12.05	15.75	21.37	16.7
ENSSSCT00000004525	IYD	iodotyrosine deiodinase [Source:HGNC Symbol;Acc:HGNC:21071]	0	0	0	0	0	0.3	0.54	0.42	0.57
ENSSSCT00000004531	-	-	40.63	34.92	42.73	6.59	9.82	12.17	8.7	9.17	9.66
ENSSSCT00000004543	-	-	22.09	19.66	22.49	48.89	31.38	47.93	69.55	90.95	77.57
ENSSSCT00000004544	ZC3H12D	zinc finger CCCH-type containing 12D [Source:HGNC Symbol;Acc:HGNC:21175]	0.17	0.11	0.27	0.72	0.76	0.66	0.82	0.71	0.44
ENSSSCT00000004547	SAMD5	sterile alpha motif domain containing 5 [Source:HGNC Symbol;Acc:HGNC:21180]	0	0	0	0.11	0.09	0.18	2.81	2.29	0.95
ENSSSCT00000004548	-	-	6.45	10.52	6.37	20.83	18.8	15.68	11.88	9.15	8.38
ENSSSCT00000004552	RAB32	RAB32, member RAS oncogene family [Source:HGNC Symbol;Acc:HGNC:9772]	1.81	1.84	1.47	22.54	19.35	18.38	14.5	12.49	10.79
ENSSSCT00000004553	ADGB	androglobin [Source:HGNC Symbol;Acc:HGNC:21212]	0.05	0.04	0.07	0.47	0.47	0.57	0.31	0.48	0.34
ENSSSCT00000004558	-	-	15.52	22.88	16.55	21.35	17.75	15.98	44.62	44.87	41.47
ENSSSCT00000004559	-	-	11.73	17.58	11.01	24.42	22.63	19.4	36.39	34.23	36.58
ENSSSCT00000004562	PLAGL1	PLAG1 like zinc finger 1 [Source:HGNC Symbol;Acc:HGNC:9046]	0.06	0.23	0.08	2.78	4.22	3.71	13.09	13.87	14.29
ENSSSCT00000004567	PHACTR2	phosphatase and actin regulator 2 [Source:HGNC Symbol;Acc:HGNC:20956]	15.31	21.16	16.88	13.27	14.74	12.56	35.77	35.56	36.37
ENSSSCT00000004568	FUCA2	fucosidase, alpha-L- 2, plasma [Source:HGNC Symbol;Acc:HGNC:4008]	23.12	20.43	22.53	23.18	20.79	19.57	58.79	63.96	51.41
ENSSSCT00000004570	ADAT2	adenosine deaminase, tRNA specific 2 [Source:HGNC Symbol;Acc:HGNC:21172]	4.3	5.36	3.61	2.26	1.38	2.3	2.05	2.33	2.78
ENSSSCT00000004574	ADGRG6	adhesion G protein-coupled receptor G6 [Source:HGNC Symbol;Acc:HGNC:13841]	26.71	25.75	25.22	3.38	3.28	2.27	4.26	2.79	3.54
ENSSSCT00000004575	VTA1	vesicle trafficking 1 [Source:HGNC Symbol;Acc:HGNC:20954]	40.36	38.42	38.4	27.04	19.79	20.89	20.88	22.85	21.42
ENSSSCT00000004577	CITED2	Cbp/p300 interacting transactivator with Glu/Asp rich carboxy-terminal domain 2 [Source:HGNC Symbol;Acc:HGNC:1987]	4.23	1.59	4.99	11.63	18.29	22.32	16.54	20.52	30.43
ENSSSCT00000004580	HECA	hdc homolog, cell cycle regulator [Source:HGNC Symbol;Acc:HGNC:21041]	0.08	0.13	0.05	2.87	2.33	1.72	8.71	7.13	6.01
ENSSSCT00000004582	REPS1	RALBP1 associated Eps domain containing 1 [Source:HGNC Symbol;Acc:HGNC:15578]	27.22	28.44	26.6	98.33	85.44	94.88	82.48	83.37	74.87
ENSSSCT00000004585	NHSL1	NHS like 1 [Source:HGNC Symbol;Acc:HGNC:21021]	12.95	13	13.85	4.06	6.42	4.88	7.46	7.02	8.18
ENSSSCT00000004587	HEBP2	heme binding protein 2 [Source:HGNC Symbol;Acc:HGNC:15716]	48.68	37.91	45.67	46.9	41.65	39.95	28.39	26.56	20.61
ENSSSCT00000004591	-	-	14.73	5.15	19.11	0	4.38	2.76	4.61	1.62	7.35
ENSSSCT00000004594	IFNGR1	interferon gamma receptor 1 [Source:HGNC Symbol;Acc:HGNC:5439]	0	0	0	2.51	2.29	1.33	5.68	3.48	8.44
ENSSSCT00000004603	MTFR2	mitochondrial fission regulator 2 [Source:HGNC Symbol;Acc:HGNC:21115]	31.19	38.26	34.35	23.77	21.25	21.24	9.85	11.39	10.39
ENSSSCT00000004604	PDE7B	phosphodiesterase 7B [Source:HGNC Symbol;Acc:HGNC:8792]	0	0	0	0.33	0.82	0.15	0.86	1.26	1.15
ENSSSCT00000004605	AHI1	Abelson helper integration site 1 [Source:HGNC Symbol;Acc:HGNC:21575]	0.08	0.17	0.04	0.86	1.25	1.05	2.15	3.63	2.35
ENSSSCT00000004617	SLC18B1	solute carrier family 18 member B1 [Source:HGNC Symbol;Acc:HGNC:21573]	1.44	1.35	1.22	0.67	1.18	1.32	4.92	2.58	4.64
ENSSSCT00000004618	VNN2	vanin 2 [Source:HGNC Symbol;Acc:HGNC:12706]	0	0	0.11	2.04	0.96	0.33	0	0	0
ENSSSCT00000004620	VNN1	vanin 1 [Source:HGNC Symbol;Acc:HGNC:12705]	0.06	0.91	0.16	2.13	1.32	0.2	0	0	0
ENSSSCT00000004629	STX7	syntaxin 7 [Source:HGNC Symbol;Acc:HGNC:11442]	78.03	74.16	70.4	26.77	24.78	28.02	18.78	21.06	19.22
ENSSSCT00000004631	CTGF	connective tissue growth factor [Source:HGNC Symbol;Acc:HGNC:2500]	0.7	0.88	1.58	16.3	15.75	11.48	10.61	12.6	9.78
ENSSSCT00000004632	ENPP1	ectonucleotide pyrophosphatase/phosphodiesterase 1 [Source:HGNC Symbol;Acc:HGNC:3356]	4.59	6.61	4.95	34.44	24.77	28.12	39.55	36.5	36.82
ENSSSCT00000004634	ENPP3	-	217.49	91.59	187.12	0	0	1.99	0	0.41	1.99
ENSSSCT00000004635	-	-	2191.33	1559.19	1941.85	3.53	1.53	2.6	8.02	5.63	3.34
ENSSSCT00000004636	-	Arginase-1 [Source:UniProtKB/Swiss-Prot;Acc:Q95JC8]	0.93	1.73	1.54	0	0.28	0	0.17	0.03	0.09
ENSSSCT00000004640	-	-	0.8	1.41	0.95	11.31	13.63	12.62	35.69	32.37	31.42
ENSSSCT00000004641	SMLR1	small leucine rich protein 1 [Source:HGNC Symbol;Acc:HGNC:44670]	0	0	0	0	22.94	5.34	41.58	19.95	81.42
ENSSSCT00000004642	TMEM200A	transmembrane protein 200A [Source:HGNC Symbol;Acc:HGNC:21075]	0.45	0.87	0.26	2.24	4.69	2.2	24.38	16.56	17.24
ENSSSCT00000004644	L3MBTL3	l(3)mbt-like 3 (Drosophila) [Source:HGNC Symbol;Acc:HGNC:23035]	3.99	5.27	3.88	10.89	10.08	9.41	13.47	11.15	10.52
ENSSSCT00000004646	-	-	70.34	99.07	76.89	18.87	20.71	16.41	24.17	20.69	24.33
ENSSSCT00000004647	-	-	92.24	101.61	81.41	19.51	19.96	20.38	29.75	23.38	23.11
ENSSSCT00000004648	-	-	0.07	0	0	6.03	3.97	1.82	0.37	0.32	0.22
ENSSSCT00000004657	-	-	0	0	0	0	0.23	0.23	0	1.88	3.48
ENSSSCT00000004658	KIAA0408	KIAA0408 [Source:HGNC Symbol;Acc:HGNC:21636]	0.08	0	0.04	0.14	0.32	0.38	2.45	3.27	3.8
ENSSSCT00000004659	-	-	15.03	12.82	13.22	43.96	35.97	38.55	29.97	28.11	26.43
ENSSSCT00000004661	RSPO3	R-spondin 3 [Source:HGNC Symbol;Acc:HGNC:20866]	1.86	2.83	1.55	4.41	5.46	7.19	17.61	19.42	22.38
ENSSSCT00000004666	HINT3	histidine triad nucleotide binding protein 3 [Source:HGNC Symbol;Acc:HGNC:18468]	11.46	12.57	11.71	2.62	2.23	2.74	2.8	2.3	3.57
ENSSSCT00000004667	NCOA7	nuclear receptor coactivator 7 [Source:HGNC Symbol;Acc:HGNC:21081]	21.18	31.18	21.32	3.72	3.08	2.25	7.22	6.27	8.02
ENSSSCT00000004668	HEY2	hes related family bHLH transcription factor with YRPW motif 2 [Source:HGNC Symbol;Acc:HGNC:4881]	0.44	1.04	0.42	0.67	1.66	0.92	1.74	2.85	1.72
ENSSSCT00000004669	HDDC2	HD domain containing 2 [Source:HGNC Symbol;Acc:HGNC:21078]	26.94	26.57	22.44	26.96	25.68	25.16	9.4	12.71	7.39
ENSSSCT00000004670	TPD52L1	tumor protein D52 like 1 [Source:HGNC Symbol;Acc:HGNC:12006]	0	0.05	0.25	1.95	2.06	1.57	1.45	0.87	0.82
ENSSSCT00000004677	CLVS2	clavesin 2 [Source:HGNC Symbol;Acc:HGNC:23046]	0	0.01	0	0	0.2	0.02	0.28	1.01	0.53
ENSSSCT00000004679	FABP7	fatty acid binding protein 7, brain [Source:HGNC Symbol;Acc:HGNC:3562]	0	0	0	0.24	1.64	0.51	0.11	0.41	0.77
ENSSSCT00000004681	-	-	82.75	56.21	73.43	188.89	112.08	135.53	76.44	79.93	74.93
ENSSSCT00000004682	SERINC1	serine incorporator 1 [Source:HGNC Symbol;Acc:HGNC:13464]	35.99	41.41	30.56	72.82	67.49	68.95	107.12	114.78	97.25
ENSSSCT00000004688	GJA1	gap junction protein alpha 1 [Source:HGNC Symbol;Acc:HGNC:4274]	3.62	6.21	3.62	354.33	280.69	296.37	166.19	178.23	182.76
ENSSSCT00000004689	TBC1D32	TBC1 domain family member 32 [Source:HGNC Symbol;Acc:HGNC:21485]	0.64	0.94	0.8	3.59	2.83	2.69	2.7	2.95	1.9
ENSSSCT00000004691	MAN1A1	mannosidase, alpha, class 1A, member 1 [Source:HGNC Symbol;Acc:HGNC:6821]	0	0.21	0.08	3.08	2.63	3.07	19.92	18.21	19.94
ENSSSCT00000004692	FAM184A	family with sequence similarity 184 member A [Source:HGNC Symbol;Acc:HGNC:20991]	0	0.04	0	0.46	2.13	1.39	1.16	2.19	1.68
ENSSSCT00000004696	CEP85L	centrosomal protein 85 like [Source:HGNC Symbol;Acc:HGNC:21638]	0.39	1.44	0.59	2.99	3.71	2.94	17.78	16.8	18.94
ENSSSCT00000004697	SLC35F1	solute carrier family 35 member F1 [Source:HGNC Symbol;Acc:HGNC:21483]	0	0	0	0.15	0.69	0.7	0.07	1.5	0.79
ENSSSCT00000004699	-	-	0	0	0.34	0.35	0.69	0.7	1.73	12.13	5.88
ENSSSCT00000004702	DCBLD1	discoidin, CUB and LCCL domain containing 1 [Source:HGNC Symbol;Acc:HGNC:21479]	69.25	69.37	69.21	149.97	131.34	132.66	73	76.44	66.03
ENSSSCT00000004709	FAM162B	family with sequence similarity 162 member B [Source:HGNC Symbol;Acc:HGNC:21549]	0	0.04	0	0.38	0.57	0	0.9	2.47	2.37
ENSSSCT00000004712	-	-	4.05	4.99	8.21	21.5	10.17	9.76	9.42	15.08	6.8
ENSSSCT00000004723	COL9A1	collagen type IX alpha 1 chain [Source:HGNC Symbol;Acc:HGNC:2217]	0.08	0.07	0.1	0.57	1.32	0.62	0.12	1.01	0.74
ENSSSCT00000004729	OGFRL1	opioid growth factor receptor like 1 [Source:HGNC Symbol;Acc:HGNC:21378]	0.73	0.12	0.56	5.38	3.85	4.22	3.97	4.42	3.89
ENSSSCT00000004730	RIMS1	regulating synaptic membrane exocytosis 1 [Source:HGNC Symbol;Acc:HGNC:17282]	0	0	0.01	0.28	0.14	0.13	0.88	0.86	0.83
ENSSSCT00000004735	DPPA5	developmental pluripotency associated 5 [Source:HGNC Symbol;Acc:HGNC:19201]	297.71	162.8	282.27	5104.04	3371.69	3963.66	1012.41	966.22	824.39
ENSSSCT00000004740	DDX43	DEAD-box helicase 43 [Source:HGNC Symbol;Acc:HGNC:18677]	0.68	0.62	0.76	0.41	0	0.24	0.03	0.03	0.15
ENSSSCT00000004748	SYNCRIP	synaptotagmin binding cytoplasmic RNA interacting protein [Source:HGNC Symbol;Acc:HGNC:16918]	311.17	459.86	334.52	260.63	192.74	208.12	185.43	230.91	172.21
ENSSSCT00000004754	SMIM8	small integral membrane protein 8 [Source:HGNC Symbol;Acc:HGNC:21401]	39.28	35.69	37.21	22.27	20.05	18.15	23.17	26.9	22.68
ENSSSCT00000004769	PM20D2	peptidase M20 domain containing 2 [Source:HGNC Symbol;Acc:HGNC:21408]	6.91	9.86	5.1	34.96	28.67	26.97	31.57	29.32	20.39
ENSSSCT00000004774	RRAGD	Ras related GTP binding D [Source:HGNC Symbol;Acc:HGNC:19903]	0.52	1.04	0.8	2.76	2.71	2.26	1.43	1.4	1.71
ENSSSCT00000004778	ANKRD6	ankyrin repeat domain 6 [Source:HGNC Symbol;Acc:HGNC:17280]	0.36	0.33	0.51	43.73	49.59	54.68	25.01	28.96	23.74
ENSSSCT00000004788	BACH2	BTB domain and CNC homolog 2 [Source:HGNC Symbol;Acc:HGNC:14078]	0	0	0	0	0.3	0	0.12	0.27	0.31
ENSSSCT00000004792	EPHA7	EPH receptor A7 [Source:HGNC Symbol;Acc:HGNC:3390]	1.74	1.67	1.21	3	2.56	2.22	3	5.5	3.59
ENSSSCT00000004794	FUT9	fucosyltransferase 9 [Source:HGNC Symbol;Acc:HGNC:4020]	0	0.26	0.15	214.3	163.7	184.71	156.71	179.67	142.2
ENSSSCT00000004798	NDUFAF4	NADH:ubiquinone oxidoreductase complex assembly factor 4 [Source:HGNC Symbol;Acc:HGNC:21034]	25.48	30.04	26.96	12.27	8.75	9.36	5.63	8.54	5.07
ENSSSCT00000004804	FBXL4	F-box and leucine rich repeat protein 4 [Source:HGNC Symbol;Acc:HGNC:13601]	0.75	0.51	0.39	4.75	3.43	2.27	6.74	4.96	4.54
ENSSSCT00000004805	-	-	0.53	0.89	1.38	0	0.04	1.95	3.52	4.34	6.09
ENSSSCT00000004806	-	-	27.97	33	25.04	33.56	21.37	13.57	16.82	15.75	15.09
ENSSSCT00000004810	CCNC	cyclin C [Source:RefSeq peptide;Acc:NP_001177089]	83.16	91.81	79.25	67.04	54.94	48.09	50.54	52.42	43.85
ENSSSCT00000004823	HACE1	E3 ubiquitin-protein ligase HACE1 [Source:RefSeq peptide;Acc:NP_001182269]	4.51	5.12	3.95	9.43	10.11	6.36	11.77	12.34	10.58
ENSSSCT00000004824	LIN28B	lin-28 homolog B [Source:HGNC Symbol;Acc:HGNC:32207]	2.23	2.39	2.64	8.1	17.66	9.22	30.79	37.24	33.71
ENSSSCT00000004825	BVES	blood vessel epicardial substance [Source:HGNC Symbol;Acc:HGNC:1152]	0	0	0.06	6.76	3.43	7.23	5.82	5.34	4.99
ENSSSCT00000004826	BVES	blood vessel epicardial substance [Source:HGNC Symbol;Acc:HGNC:1152]	0.06	0.04	0	1.3	3.34	2.4	5.35	5.91	3.78
ENSSSCT00000004830	-	-	0.31	0.94	0.22	2	1.79	1.49	4.74	3.99	4
ENSSSCT00000004832	-	-	0	0	0	2.25	0.98	1.65	1.09	1.36	0.58
ENSSSCT00000004834	-	-	32.62	31.39	34.51	20.86	22.57	22.86	15.49	13.48	12.57
ENSSSCT00000004835	-	-	19.9	21.1	19.3	13.32	9.76	10.1	8.77	8.52	7.46
ENSSSCT00000004840	SOBP	sine oculis binding protein homolog [Source:HGNC Symbol;Acc:HGNC:29256]	0.1	0	0	0	0.33	0	0.66	0.78	1.05
ENSSSCT00000004841	-	-	0	0	0	1.4	0.22	1.3	2.28	0.44	2.42
ENSSSCT00000004847	SNX3	sorting nexin 3 [Source:HGNC Symbol;Acc:HGNC:11174]	503.51	555.93	441.57	172.4	162.36	162.93	146.72	152.72	129.53
ENSSSCT00000004849	FOXO3	forkhead box protein O3 [Source:RefSeq peptide;Acc:NP_001129431]	1.94	1.28	2.62	6.19	15.75	11.72	10.58	12.18	14.05
ENSSSCT00000004851	ARMC2	armadillo repeat containing 2 [Source:HGNC Symbol;Acc:HGNC:23045]	0.36	0.07	0.23	1.47	1.11	0.88	1.1	0.94	1.73
ENSSSCT00000004853	SESN1	sestrin 1 [Source:HGNC Symbol;Acc:HGNC:21595]	20.06	23.37	17.13	47.14	30.49	33.71	63.11	60.01	66.01
ENSSSCT00000004857	RPF2	ribosome production factor 2 homolog [Source:HGNC Symbol;Acc:HGNC:20870]	89.03	130.77	84.02	75.52	48.52	57.83	45.15	51.43	44.74
ENSSSCT00000004865	METTL24	methyltransferase like 24 [Source:HGNC Symbol;Acc:HGNC:21566]	0	0	0	0	0	0	0.66	0.63	0.98
ENSSSCT00000004867	WASF1	WAS protein family member 1 [Source:HGNC Symbol;Acc:HGNC:12732]	0.76	0.83	0.98	2.04	2.33	2.2	4.41	4.51	5.65
ENSSSCT00000004871	SMPD2	sphingomyelin phosphodiesterase 2 [Source:HGNC Symbol;Acc:HGNC:11121]	63.58	57.06	64.33	22.52	32.29	30.14	20.98	21.24	23.61
ENSSSCT00000004875	MICAL1	microtubule associated monooxygenase, calponin and LIM domain containing 1 [Source:HGNC Symbol;Acc:HGNC:20619]	6.9	11.05	8.38	1.76	3.17	3.12	5.49	4.45	5.64
ENSSSCT00000004878	-	-	0	0	0	0.24	0.22	0.2	0.11	0.11	0.16
ENSSSCT00000004880	-	-	5.5	3.66	8.83	15.38	17.69	18.51	15.81	16.59	18.53
ENSSSCT00000004883	TRAF3IP2	TRAF3 interacting protein 2 [Source:HGNC Symbol;Acc:HGNC:1343]	2.81	2.13	2.61	8.06	9.65	6.51	8.06	8.15	8.07
ENSSSCT00000004884	FYN	FYN proto-oncogene, Src family tyrosine kinase [Source:HGNC Symbol;Acc:HGNC:4037]	0	0.13	0	1.43	1.92	1.28	4.17	8.03	7.62
ENSSSCT00000004890	LAMA4	laminin subunit alpha 4 [Source:HGNC Symbol;Acc:HGNC:6484]	0.04	0.04	0.03	3.86	5.37	3.25	26.74	18.76	24.78
ENSSSCT00000004893	-	-	0	0.15	0	0.95	1.57	1.58	9.33	6.38	9.87
ENSSSCT00000004900	NT5DC1	5'-nucleotidase domain containing 1 [Source:HGNC Symbol;Acc:HGNC:21556]	0.39	0.24	0.54	0	0	0	0	0	0
ENSSSCT00000004904	TSPYL4	TSPY like 4 [Source:HGNC Symbol;Acc:HGNC:21559]	0.19	0.3	0.08	0.56	1.57	1.18	4.08	4.34	3.08
ENSSSCT00000004906	DSE	dermatan sulfate epimerase [Source:HGNC Symbol;Acc:HGNC:21144]	0.09	0.11	0.1	1.71	3.4	2.13	8.55	8.12	11
ENSSSCT00000004910	-	-	0.67	0.72	0.27	0	0	0	0	0	0
ENSSSCT00000004918	SNAP91	synaptosome associated protein 91 [Source:HGNC Symbol;Acc:HGNC:14986]	0.13	0.06	0.09	0.31	0.12	0.28	1.03	0.59	0.89
ENSSSCT00000004920	ME1	malic enzyme 1 [Source:HGNC Symbol;Acc:HGNC:6983]	16.51	17.7	16.37	10.73	10.81	9.71	5.5	5.49	7.14
ENSSSCT00000004924	TPBG	trophoblast glycoprotein [Source:HGNC Symbol;Acc:HGNC:12004]	2.42	2.07	3.12	3	4.21	4.62	7.05	5.79	8.56
ENSSSCT00000004926	IBTK	inhibitor of Bruton tyrosine kinase [Source:HGNC Symbol;Acc:HGNC:17853]	47.33	59.27	46.93	25.4	23.33	22.88	28.04	24.2	23.59
ENSSSCT00000004931	FAM46A	family with sequence similarity 46 member A [Source:HGNC Symbol;Acc:HGNC:18345]	0.36	0.64	0.43	10.43	9.76	11	11.08	15.13	16.04
ENSSSCT00000004932	BCKDHB	branched chain keto acid dehydrogenase E1 subunit beta [Source:HGNC Symbol;Acc:HGNC:987]	8.22	9.71	11.19	24.77	25.34	19.81	19.85	16.04	19.73
ENSSSCT00000004933	TTK	TTK protein kinase [Source:HGNC Symbol;Acc:HGNC:12401]	48.97	67.25	54.14	32.06	21.26	24.54	20.66	25.38	22.06
ENSSSCT00000004936	LCA5	LCA5, lebercilin [Source:HGNC Symbol;Acc:HGNC:31923]	0.29	0.18	0.32	0.56	1.32	1.61	1.27	0.96	1.44
ENSSSCT00000004938	-	-	0.29	0.58	0.07	3.5	9.68	6.67	6.35	7.16	6.34
ENSSSCT00000004940	IRAK1BP1	interleukin 1 receptor associated kinase 1 binding protein 1 [Source:HGNC Symbol;Acc:HGNC:17368]	1.17	1.59	1.66	1.8	2.96	1.3	4.04	4.23	4.38
ENSSSCT00000004943	HTR1B	5-hydroxytryptamine (serotonin) receptor 1B, G protein-coupled [Source:HGNC Symbol;Acc:HGNC:5287]	1.35	1.81	1.94	1.4	2.06	0.91	7.92	9.36	8.53
ENSSSCT00000004948	MYO6	myosin VI [Source:HGNC Symbol;Acc:HGNC:7605]	33.11	37.34	30.08	31.4	23.77	21.47	17.97	18.38	14.19
ENSSSCT00000004949	FILIP1	filamin A interacting protein 1 [Source:HGNC Symbol;Acc:HGNC:21015]	0.36	0.09	0.16	1.33	1.27	0.56	0.43	0.51	0.33
ENSSSCT00000004953	-	-	0	0	0	10.84	15.65	13.97	218.99	203.9	187.12
ENSSSCT00000004955	-	-	0.03	0.04	0.17	6.54	5.78	5.21	127.54	109.02	137.46
ENSSSCT00000004956	CD109	CD109 molecule [Source:HGNC Symbol;Acc:HGNC:21685]	0	0	0	0	0.3	0.51	3.83	2.88	3.56
ENSSSCT00000004958	MTO1	mitochondrial tRNA translation optimization 1 [Source:HGNC Symbol;Acc:HGNC:19261]	21.56	25.67	19.16	14.06	10.83	10.19	9.51	10.02	10.12
ENSSSCT00000004961	SETBP1	SET binding protein 1 [Source:HGNC Symbol;Acc:HGNC:15573]	1.6	1.87	1.49	4.2	3.5	3.38	10.14	10.71	11.45
ENSSSCT00000004968	PSTPIP2	proline-serine-threonine phosphatase interacting protein 2 [Source:HGNC Symbol;Acc:HGNC:9581]	11.61	6.5	10.18	1.53	1.19	1.44	3.03	3.28	3.96
ENSSSCT00000004971	ATP5A1	ATP synthase, H+ transporting, mitochondrial F1 complex, alpha subunit 1, cardiac muscle [Source:HGNC Symbol;Acc:HGNC:823]	1051.91	935.96	1004.65	701.19	662.02	668.83	470.71	456.17	470.15
ENSSSCT00000004979	SMAD7	SMAD family member 7 [Source:HGNC Symbol;Acc:HGNC:6773]	2.47	2.89	3.36	4.86	8.27	8.34	7.31	8.75	8.87
ENSSSCT00000004990	SKA1	spindle and kinetochore associated complex subunit 1 [Source:HGNC Symbol;Acc:HGNC:28109]	49.36	72.26	51.55	33.06	23.71	27.64	31.51	41.84	29.41
ENSSSCT00000004994	ME2	malic enzyme 2 [Source:HGNC Symbol;Acc:HGNC:6984]	81.78	108.03	80.04	37.7	27.63	31.8	29.07	31.53	29.31
ENSSSCT00000005002	MBD2	methyl-CpG binding domain protein 2 [Source:HGNC Symbol;Acc:HGNC:6917]	3.56	2.57	2.53	4.07	4.72	5.28	11.48	10.73	10.54
ENSSSCT00000005003	POLI	DNA polymerase iota [Source:HGNC Symbol;Acc:HGNC:9182]	0.47	0.47	0.33	2.53	3.02	2.31	5.62	3.82	4.24
ENSSSCT00000005005	C18orf54	chromosome 18 open reading frame 54 [Source:HGNC Symbol;Acc:HGNC:13796]	2.64	3.86	2.21	3.94	3.72	2.07	8.28	10.76	9.21
ENSSSCT00000005008	CCDC68	coiled-coil domain containing 68 [Source:HGNC Symbol;Acc:HGNC:24350]	64.39	70.08	64.88	13.96	13.74	10.24	11.21	13.22	9.98
ENSSSCT00000005009	-	-	0.17	0.3	0.13	2.58	5.5	1.26	15.03	12.9	18.9
ENSSSCT00000005016	FECH	ferrochelatase [Source:HGNC Symbol;Acc:HGNC:3647]	62.02	49.45	54.44	45.73	38.69	42.24	116.17	83.53	93.85
ENSSSCT00000005017	NARS	asparaginyl-tRNA synthetase [Source:HGNC Symbol;Acc:HGNC:7643]	355.7	403.51	349.79	261.04	216.29	221.71	167.65	169.88	143.42
ENSSSCT00000005018	MTFMT	mitochondrial methionyl-tRNA formyltransferase [Source:HGNC Symbol;Acc:HGNC:29666]	9.63	8.07	9.14	6.8	6.84	5.13	3.25	4.37	5.09
ENSSSCT00000005023	PIF1	PIF1 5'-to-3' DNA helicase [Source:HGNC Symbol;Acc:HGNC:26220]	0.71	0.92	1.31	0.21	0.14	0.23	0.44	0	0.17
ENSSSCT00000005024	RBPMS2	RNA binding protein with multiple splicing 2 [Source:HGNC Symbol;Acc:HGNC:19098]	99.69	101.83	104.38	12.02	14.17	16.09	8.76	10	7.52
ENSSSCT00000005026	OAZ2	ornithine decarboxylase antizyme 2 isoform 1 [Source:RefSeq peptide;Acc:NP_001116467]	3.13	3.46	2.92	11.52	22.5	17.99	23.99	22.36	22.71
ENSSSCT00000005031	-	-	69.23	63.68	69.51	56.92	45.59	42.49	34.59	42.73	33.28
ENSSSCT00000005033	-	-	67.03	52.02	63.83	26.6	37.62	35.27	23.97	31.81	26.39
ENSSSCT00000005044	CA12	carbonic anhydrase 12 [Source:HGNC Symbol;Acc:HGNC:1371]	0	0	0	0	1.03	0.19	0.39	1.4	1.32
ENSSSCT00000005046	APH1B	aph-1 homolog B, gamma-secretase subunit [Source:HGNC Symbol;Acc:HGNC:24080]	0.3	0.39	0.52	0	0.65	0.26	0.95	2.33	3.62
ENSSSCT00000005049	TPM1	tropomyosin 1 (alpha) [Source:HGNC Symbol;Acc:HGNC:12010]	36.82	42.1	32.86	287.49	265.5	252.51	311.64	368.59	299.37
ENSSSCT00000005050	-	-	46.13	39.61	50.79	6.67	10.42	7.35	14.65	11.78	17.23
ENSSSCT00000005055	RORA	RAR related orphan receptor A [Source:HGNC Symbol;Acc:HGNC:10258]	0.27	0.19	0.14	4.34	4.47	2.88	8.44	9.56	6.57
ENSSSCT00000005057	ANXA2	annexin A2 [Source:HGNC Symbol;Acc:HGNC:537]	408.53	331.22	422.53	828.39	630.7	696.2	923.63	901.39	993.76
ENSSSCT00000005063	GCNT3	glucosaminyl (N-acetyl) transferase 3, mucin type [Source:HGNC Symbol;Acc:HGNC:4205]	2.16	1	3.2	55.3	61.74	58.48	32.34	41.5	31.54
ENSSSCT00000005066	MYO1E	myosin IE [Source:HGNC Symbol;Acc:HGNC:7599]	54.81	63.95	55.97	99.47	88.81	91.7	45.69	52.51	42.18
ENSSSCT00000005077	-	-	0.05	0	0	0.58	1.44	0.57	9.74	5.42	8.26
ENSSSCT00000005078	AQP9	aquaporin 9 [Source:HGNC Symbol;Acc:HGNC:643]	4.15	1.89	3.92	0.07	0.07	0.09	0.03	0	0.01
ENSSSCT00000005079	MYZAP	myocardial zonula adherens protein [Source:HGNC Symbol;Acc:HGNC:43444]	5.9	6.78	6.75	15.84	16.45	16.64	13.45	12.17	12.78
ENSSSCT00000005084	RFX7	regulatory factor X7 [Source:HGNC Symbol;Acc:HGNC:25777]	0.45	1.22	0.81	9.21	8.03	7.98	14.26	16.34	12.64
ENSSSCT00000005088	PYGO1	pygopus family PHD finger 1 [Source:HGNC Symbol;Acc:HGNC:30256]	0.13	0.47	0.1	1.3	1.19	1.32	5.31	12.78	6.13
ENSSSCT00000005091	CCPG1	cell cycle progression 1 [Source:HGNC Symbol;Acc:HGNC:24227]	9.67	10.56	9.62	33.08	24.6	25.96	38.3	39.66	29.34
ENSSSCT00000005098	FAM214A	family with sequence similarity 214 member A [Source:HGNC Symbol;Acc:HGNC:25609]	0.26	0.59	0.27	5.22	5.19	4.88	9.19	10.61	7.75
ENSSSCT00000005103	MYO5A	myosin VA [Source:HGNC Symbol;Acc:HGNC:7602]	45.87	47.22	44.63	17.02	15.09	14.4	13.92	14.35	14.23
ENSSSCT00000005104	MYO5C	myosin VC [Source:HGNC Symbol;Acc:HGNC:7604]	1.09	1.08	0.97	9.81	7.6	4.91	1.03	0.67	1.03
ENSSSCT00000005109	TMOD3	tropomodulin 3 [Source:HGNC Symbol;Acc:HGNC:11873]	168.97	178.52	162.28	101.14	78.54	81.41	87.42	97.97	88.25
ENSSSCT00000005111	TMOD2	tropomodulin 2 [Source:HGNC Symbol;Acc:HGNC:11872]	0.03	0.2	0.18	2.49	4.49	2.55	6.36	4.2	3.96
ENSSSCT00000005112	LYSMD2	LysM domain containing 2 [Source:HGNC Symbol;Acc:HGNC:28571]	0.42	0.27	0.03	6.8	5.68	6.51	4.51	4.66	3.46
ENSSSCT00000005115	-	-	18.19	22.96	18.07	7.36	7.68	6.94	5.06	5.5	4.1
ENSSSCT00000005116	GLDN	gliomedin [Source:HGNC Symbol;Acc:HGNC:29514]	5.89	2.83	5.53	2.39	2.48	1.68	0.67	0.59	0.63
ENSSSCT00000005127	-	-	0	0	0	4.16	3.99	1.28	0.34	0.48	1.64
ENSSSCT00000005128	SLC27A2	solute carrier family 27 (fatty acid transporter), member 2 [Source:RefSeq peptide;Acc:NP_001265706]	0	0	0	2.15	1.01	0.8	0.19	0.21	0.2
ENSSSCT00000005133	-	-	0	0	0	1.25	0	1.03	2.44	1.03	0.72
ENSSSCT00000005135	-	-	0	0	0	17.94	30.61	21.57	0	0	0
ENSSSCT00000005141	EID1	EP300 interacting inhibitor of differentiation 1 [Source:HGNC Symbol;Acc:HGNC:1191]	4.02	2.43	1.65	2.23	9.9	9.19	7.44	6.03	15
ENSSSCT00000005143	FBN1	fibrillin 1 [Source:HGNC Symbol;Acc:HGNC:3603]	0.01	0.04	0.03	4.41	3.99	2.49	21.98	18.64	20.87
ENSSSCT00000005147	MYEF2	myelin expression factor 2 [Source:HGNC Symbol;Acc:HGNC:17940]	0.44	0.57	0.33	5.21	4.82	4.09	10.11	16.7	11.34
ENSSSCT00000005149	SEMA6D	semaphorin 6D [Source:HGNC Symbol;Acc:HGNC:16770]	0	0	0	0.35	0.43	0.7	4.83	3.62	3.91
ENSSSCT00000005158	GATM	Glycine amidinotransferase, mitochondrial [Source:UniProtKB/Swiss-Prot;Acc:P50441]	0.05	0.17	0.05	0.46	0.77	0.4	0.19	0.32	0.32
ENSSSCT00000005159	SLC28A2	solute carrier family 28 member 2 [Source:HGNC Symbol;Acc:HGNC:11002]	0.04	0.1	0.06	0.27	0.21	0.22	1.61	1.25	1.41
ENSSSCT00000005160	SHF	Src homology 2 domain containing F [Source:HGNC Symbol;Acc:HGNC:25116]	0.3	0.27	0.28	0.48	2.39	2.08	2.84	1.46	2.17
ENSSSCT00000005161	DUOX1	dual oxidase 1 precursor [Source:RefSeq peptide;Acc:NP_999261]	0	0.06	0.06	0.35	0.57	0.55	1.05	0.73	0.83
ENSSSCT00000005166	SORD	sorbitol dehydrogenase [Source:HGNC Symbol;Acc:HGNC:11184]	14.52	11.21	13.69	21.47	26.67	23.55	38.26	33.97	33.48
ENSSSCT00000005167	TERB2	telomere repeat binding bouquet formation protein 2 [Source:HGNC Symbol;Acc:HGNC:28520]	10.96	16.34	12.69	9.72	4.8	7.15	6.5	4.81	2.69
ENSSSCT00000005169	-	Beta-2-microglobulin [Source:UniProtKB/Swiss-Prot;Acc:Q07717]	0.06	0	0.05	21.8	11	7.34	26.75	30.43	29.01
ENSSSCT00000005170	B2M	Beta-2-microglobulin [Source:UniProtKB/Swiss-Prot;Acc:Q07717]	0.64	0.74	0.65	85.01	65.06	51.58	148.46	117.89	143.24
ENSSSCT00000005176	-	Beta-2-microglobulin [Source:UniProtKB/Swiss-Prot;Acc:Q07717]	0.06	0	0.05	21.8	11	7.34	26.75	30.43	29.01
ENSSSCT00000005183	-	-	8.35	12.48	7.1	23.49	21.11	26.13	46.27	45.87	37.97
ENSSSCT00000005185	WDR76	WD repeat domain 76 [Source:HGNC Symbol;Acc:HGNC:25773]	11.4	14.49	11.09	6.28	4.93	7.09	12.04	8.78	10.06
ENSSSCT00000005187	HYPK	huntingtin interacting protein K [Source:HGNC Symbol;Acc:HGNC:18418]	54.81	68.84	46.97	42.92	51.6	51.68	25.99	24.58	25.25
ENSSSCT00000005193	STRC	stereocilin [Source:HGNC Symbol;Acc:HGNC:16035]	0	0	0	0	0.18	0.1	0.05	0.11	0.1
ENSSSCT00000005194	-	-	2.97	1.63	2.33	48.49	62.35	62.5	88.82	96.33	97.18
ENSSSCT00000005197	-	-	0.33	0.13	0.03	0.2	0.71	0.64	1.2	1.94	1.41
ENSSSCT00000005201	ZSCAN29	zinc finger and SCAN domain containing 29 [Source:HGNC Symbol;Acc:HGNC:26673]	3.8	5.42	3.77	10.49	13.15	14.09	14.57	17.89	16.19
ENSSSCT00000005204	TGM7	transglutaminase 7 [Source:HGNC Symbol;Acc:HGNC:30790]	0	0	0.02	0.1	0	0	0.47	0.41	0.36
ENSSSCT00000005205	TGM5	transglutaminase 5 [Source:HGNC Symbol;Acc:HGNC:11781]	0	0	0	0	0	0	0.43	0.31	0.23
ENSSSCT00000005206	EPB42	erythrocyte membrane protein band 4.2 [Source:HGNC Symbol;Acc:HGNC:3381]	0	0	0	0	0.03	0	3.51	1.97	2.5
ENSSSCT00000005210	TTBK2	tau tubulin kinase 2 [Source:HGNC Symbol;Acc:HGNC:19141]	1.8	2.92	2.39	5.23	5.59	4.31	8.09	9.17	9.75
ENSSSCT00000005213	-	-	0.09	0.13	0.03	0.03	0.36	0.16	1.48	1.05	1.53
ENSSSCT00000005214	-	-	0.04	0.37	0.38	0.82	1.02	1.11	4.18	3.14	4.48
ENSSSCT00000005217	HAUS2	HAUS augmin like complex subunit 2 [Source:HGNC Symbol;Acc:HGNC:25530]	8.86	8.1	8.43	5.41	4.58	3.68	4.51	3.31	4.14
ENSSSCT00000005225	GANC	glucosidase alpha, neutral C [Source:HGNC Symbol;Acc:HGNC:4139]	0	0.01	0.07	0.11	0.39	0.24	0.29	0.39	0.25
ENSSSCT00000005233	-	-	0.25	0.32	0.21	0.55	1.61	0.77	0.52	0.99	0.76
ENSSSCT00000005234	-	-	0.92	0.47	0.73	4.07	9.76	8.23	4.32	3.86	4.13
ENSSSCT00000005238	-	-	2.72	2.2	2.54	1.36	0.87	1.28	0.66	1.53	1.36
ENSSSCT00000005245	ITPKA	inositol-trisphosphate 3-kinase A [Source:HGNC Symbol;Acc:HGNC:6178]	81.04	46.68	76.59	3.05	4.75	4.21	3.39	3.53	3.83
ENSSSCT00000005249	-	-	6.77	11.26	9.19	3.29	5.03	3.19	3.1	4.76	7.69
ENSSSCT00000005254	DLL4	delta like canonical Notch ligand 4 [Source:HGNC Symbol;Acc:HGNC:2910]	0.07	0	0	0.68	1.1	0.99	1.23	0.98	1.67
ENSSSCT00000005257	RHOV	ras homolog family member V [Source:HGNC Symbol;Acc:HGNC:18313]	25.35	20.66	21.29	6.64	11.46	11.56	5.95	4.66	4.58
ENSSSCT00000005260	ZFYVE19	zinc finger FYVE-type containing 19 [Source:HGNC Symbol;Acc:HGNC:20758]	5.62	6.3	5.54	5.91	5.55	4.87	3.47	3.07	3.16
ENSSSCT00000005264	RMDN3	regulator of microtubule dynamics 3 [Source:HGNC Symbol;Acc:HGNC:25550]	4.91	5.9	5.35	4.72	2.54	4.05	2.5	2.39	3.41
ENSSSCT00000005265	RAD51	RAD51 recombinase [Source:HGNC Symbol;Acc:HGNC:9817]	27.28	33.01	29.45	25.76	28.49	25.36	16.67	16.76	16.7
ENSSSCT00000005268	-	-	65.42	77.87	73.3	37.89	35.19	37.68	38.61	40.43	36.07
ENSSSCT00000005275	DISP2	dispatched RND transporter family member 2 [Source:HGNC Symbol;Acc:HGNC:19712]	0.03	0.03	0	0.14	0.46	0.16	0.32	0.31	0.53
ENSSSCT00000005280	-	-	3.33	2.4	1.72	5.28	11.4	7.22	5.37	4.02	5.17
ENSSSCT00000005286	GPR176	G protein-coupled receptor 176 [Source:HGNC Symbol;Acc:HGNC:32370]	0.04	0.04	0.03	0.49	1.9	2.25	0.6	1.13	1.11
ENSSSCT00000005288	THBS1	thrombospondin 1 [Source:HGNC Symbol;Acc:HGNC:11785]	0	0.15	0.04	8.14	9.68	7.15	19.81	17.25	16.41
ENSSSCT00000005290	RASGRP1	RAS guanyl releasing protein 1 [Source:HGNC Symbol;Acc:HGNC:9878]	36.09	58.47	40.31	0.75	0.52	0.44	0.12	0.5	0.29
ENSSSCT00000005294	-	-	0.16	0.58	0	1.43	1.71	2.1	5.3	6.39	2.05
ENSSSCT00000005306	SCG5	secretogranin V [Source:HGNC Symbol;Acc:HGNC:10816]	0.12	0	0	0.73	0.62	0.86	0.9	0.85	0.95
ENSSSCT00000005307	GREM1	gremlin 1, DAN family BMP antagonist [Source:HGNC Symbol;Acc:HGNC:2001]	0	0	0	0	0	0.19	4.19	4.76	3.71
ENSSSCT00000005312	-	-	0.89	0.3	0.3	0	3.73	1.12	0	0	0
ENSSSCT00000005313	TTC23	tetratricopeptide repeat domain 23 [Source:HGNC Symbol;Acc:HGNC:25730]	1.67	2.01	1.1	1.9	4.99	3.3	5.68	3.72	5.8
ENSSSCT00000005317	-	-	1.93	0.51	1.07	1.71	1.47	3.82	3.85	4.71	2.81
ENSSSCT00000005321	CERS3	ceramide synthase 3 [Source:HGNC Symbol;Acc:HGNC:23752]	11.41	6.51	10.19	0	0	0.19	0.26	0.18	0.12
ENSSSCT00000005324	-	-	0	0	0	0.47	0	0	0.82	1.02	0.74
ENSSSCT00000005327	CHSY1	chondroitin sulfate synthase 1 precursor [Source:RefSeq peptide;Acc:NP_001231371]	6.68	8.24	7	18.4	22.17	23.49	33.91	33.14	33.21
ENSSSCT00000005328	VIMP	selenoprotein S [Source:RefSeq peptide;Acc:NP_001157585]	30.46	30.91	30.42	38.04	39.49	38.92	24.91	16.31	18.45
ENSSSCT00000005331	CACHD1	cache domain containing 1 [Source:HGNC Symbol;Acc:HGNC:29314]	0.48	1.1	0.89	4.21	9.13	6.94	3.22	7.31	4.74
ENSSSCT00000005336	-	-	0.65	0.8	0.55	1.23	3.69	3.27	6.29	7.1	7.71
ENSSSCT00000005337	-	-	0	0	0	0.22	0.76	0.38	1.83	3.92	3.58
ENSSSCT00000005342	OTUD7A	OTU deubiquitinase 7A [Source:HGNC Symbol;Acc:HGNC:20718]	0	0	0	0	0.18	0.02	0.17	0.2	0.17
ENSSSCT00000005354	-	-	0	0	0	1.29	2.41	0.17	0.72	0.69	0.64
ENSSSCT00000005361	-	-	0	0	0.07	0.33	0.89	0.76	0.34	0.74	0.67
ENSSSCT00000005362	-	-	1.41	1	1.68	2.81	5.66	4.67	5.6	4.54	4.61
ENSSSCT00000005365	ZNF516	zinc finger protein 516 [Source:HGNC Symbol;Acc:HGNC:28990]	0.01	0.11	0.02	0.59	1.53	0.64	1.82	2.32	2.94
ENSSSCT00000005368	-	-	21.05	24.21	23.94	6.17	15.93	13.52	12.27	9.82	8.45
ENSSSCT00000005375	CNDP1	carnosine dipeptidase 1 [Source:HGNC Symbol;Acc:HGNC:20675]	27.17	27.69	26.2	21.46	23.93	22.54	9.73	8.66	11.61
ENSSSCT00000005376	-	-	327.87	366.19	346.3	109.65	132.28	130.06	83.21	77.77	84.11
ENSSSCT00000005378	-	-	14.47	16.6	15.82	10.63	9.44	10.05	9.32	6.76	6.75
ENSSSCT00000005381	CYB5A	cytochrome b5 type A [Source:HGNC Symbol;Acc:HGNC:2570]	248.81	241.09	246.34	123.11	95.91	95.64	195.74	176.93	161.39
ENSSSCT00000005384	SOCS6	suppressor of cytokine signaling 6 [Source:HGNC Symbol;Acc:HGNC:16833]	17.77	22.62	16.39	5.8	7.68	8.75	6.26	7.1	7.62
ENSSSCT00000005392	CDH7	cadherin 7 [Source:HGNC Symbol;Acc:HGNC:1766]	0	0	0.02	0.42	0.6	0.73	0.19	0.63	0.25
ENSSSCT00000005394	SERPINB8	serpin family B member 8 [Source:HGNC Symbol;Acc:HGNC:8952]	2.87	1.83	2.33	9.75	6.08	4.54	4.33	4.96	3.76
ENSSSCT00000005395	SERPINB10	serpin peptidase inhibitor, clade B (ovalbumin), member 10 [Source:HGNC Symbol;Acc:HGNC:8942]	0	0	0	0	0	0.16	0.58	0.06	0.46
ENSSSCT00000005396	SERPINB2	serpin family B member 2 [Source:HGNC Symbol;Acc:HGNC:8584]	0	0	0	0.99	0.67	0.17	0.6	0.07	0.25
ENSSSCT00000005397	SERPINB7	serpin family B member 7 [Source:HGNC Symbol;Acc:HGNC:13902]	0	0	0	8.42	6.58	4.86	0.07	0.17	0.06
ENSSSCT00000005403	ZCCHC2	zinc finger CCHC-type containing 2 [Source:HGNC Symbol;Acc:HGNC:22916]	22.18	26.63	21.3	16.9	14.31	17.93	14.03	12.26	11.25
ENSSSCT00000005408	RNF152	ring finger protein 152 [Source:HGNC Symbol;Acc:HGNC:26811]	0.48	0.24	0.09	0	2.22	0.63	2	1.91	2.37
ENSSSCT00000005409	CDH20	cadherin 20 [Source:HGNC Symbol;Acc:HGNC:1760]	0	0	0	1.61	0.47	0.44	0.28	0.75	0.25
ENSSSCT00000005413	CCBE1	collagen and calcium binding EGF domains 1 [Source:HGNC Symbol;Acc:HGNC:29426]	0.34	0.06	0.48	1.91	1.56	0.96	1.13	1.35	1.99
ENSSSCT00000005425	MALT1	MALT1 paracaspase [Source:HGNC Symbol;Acc:HGNC:6819]	4.01	2.54	6.18	0	2.37	0.96	1.98	1.54	1.56
ENSSSCT00000005427	ALPK2	alpha kinase 2 [Source:HGNC Symbol;Acc:HGNC:20565]	0.42	0.23	0.31	0.75	0.96	0.83	1.37	1.94	1.41
ENSSSCT00000005428	NEDD4L	neural precursor cell expressed, developmentally down-regulated 4-like, E3 ubiquitin protein ligase [Source:HGNC Symbol;Acc:HGNC:7728]	0.68	1.46	0.19	14.58	6.81	3.85	1.93	3.46	6.93
ENSSSCT00000005430	-	-	0.37	3.04	3.09	20.69	24.52	19.79	17.39	10.8	19.33
ENSSSCT00000005431	ATP8B1	ATPase phospholipid transporting 8B1 [Source:HGNC Symbol;Acc:HGNC:3706]	28.75	29.69	26.39	119.52	97.83	101.46	64.83	73.68	63.27
ENSSSCT00000005436	PDCD7	programmed cell death 7 [Source:HGNC Symbol;Acc:HGNC:8767]	16.76	19	14.85	10.26	8.93	9.69	7.47	10.41	9.58
ENSSSCT00000005439	PARP16	poly(ADP-ribose) polymerase family member 16 [Source:HGNC Symbol;Acc:HGNC:26040]	11.28	8.14	11.76	2.26	3.04	4.44	4.13	4.95	3.8
ENSSSCT00000005441	IGDCC4	immunoglobulin superfamily DCC subclass member 4 [Source:HGNC Symbol;Acc:HGNC:13770]	0	0.01	0.09	0.33	2.57	2.19	6.36	6.75	7.44
ENSSSCT00000005442	IGDCC3	immunoglobulin superfamily DCC subclass member 3 [Source:HGNC Symbol;Acc:HGNC:9700]	0	0.02	0.01	0.96	3.49	2.66	9.89	18.48	18.7
ENSSSCT00000005458	-	-	17.97	13.09	15.88	13.44	9.85	9.13	7.66	7.01	5.19
ENSSSCT00000005460	SMAD6	SMAD family member 6 [Source:HGNC Symbol;Acc:HGNC:6772]	6.19	6.77	8.64	20.98	35.29	39.57	26	37.13	33.87
ENSSSCT00000005464	SMAD3	SMAD family member 3 [Source:HGNC Symbol;Acc:HGNC:6769]	3.17	3.27	3.53	2.62	4.55	3.9	11.97	11.26	13.2
ENSSSCT00000005467	-	-	3	4.48	3.84	9.87	14.63	13.23	13.33	12.69	12.68
ENSSSCT00000005469	CLN6	ceroid-lipofuscinosis, neuronal 6, late infantile, variant [Source:HGNC Symbol;Acc:HGNC:2077]	161.78	143.4	190.92	9.06	23.07	19.93	15.62	14.08	20.55
ENSSSCT00000005473	ITGA11	integrin subunit alpha 11 [Source:HGNC Symbol;Acc:HGNC:6136]	0.02	0	0.02	0.08	0.21	0.22	4.09	5.04	3.78
ENSSSCT00000005480	PAQR5	progestin and adipoQ receptor family member 5 [Source:HGNC Symbol;Acc:HGNC:29645]	0.23	0.06	0	0.95	1.94	0.73	1.48	1.1	1.21
ENSSSCT00000005485	UACA	uveal autoantigen with coiled-coil domains and ankyrin repeats [Source:HGNC Symbol;Acc:HGNC:15947]	0.64	1.54	0.92	10.8	10.79	8.44	30.5	25.39	28.57
ENSSSCT00000005486	LARP6	La ribonucleoprotein domain family member 6 [Source:HGNC Symbol;Acc:HGNC:24012]	0	0.19	0	0.52	0.65	0.41	1	0.54	0.84
ENSSSCT00000005488	-	-	0	0.06	0	0.56	0.9	0.53	0.07	1.42	1.56
ENSSSCT00000005489	-	-	2.13	5.13	3.44	0	0.55	0.37	0.97	1.41	1.21
ENSSSCT00000005492	-	-	0	0.02	0	0.52	0.28	0.56	5.23	4.99	3.82
ENSSSCT00000005493	-	-	0.02	0.02	0	0	0	0	0.41	0.11	0.15
ENSSSCT00000005496	-	-	0.51	0.14	0.4	0.11	0.62	0.22	8.18	5.83	6.38
ENSSSCT00000005502	-	-	32.73	34.49	33.04	32.94	27.91	28.82	19.96	19.04	17.74
ENSSSCT00000005504	LRFN5	leucine rich repeat and fibronectin type III domain containing 5 [Source:HGNC Symbol;Acc:HGNC:20360]	0	0	0	0.2	0.6	0.03	0.15	0.17	0.22
ENSSSCT00000005507	-	-	2.07	1.8	1.2	4.59	3.95	2.78	6.36	7.81	7.56
ENSSSCT00000005513	-	-	32.73	44.15	26.77	8.25	26.11	39.47	20.76	15.36	21.55
ENSSSCT00000005517	-	-	0	0	0	0.36	0.14	0.42	0.74	0.97	0.56
ENSSSCT00000005521	-	-	1224.07	1504.05	931.74	582.15	685.22	652.74	668.97	712.62	688.97
ENSSSCT00000005528	ARF6	ADP ribosylation factor 6 [Source:HGNC Symbol;Acc:HGNC:659]	225.01	141.06	236.81	46.08	119.92	97.45	87.73	95.85	129.91
ENSSSCT00000005534	CDKL1	cyclin dependent kinase like 1 [Source:HGNC Symbol;Acc:HGNC:1781]	4.44	3.69	3.49	3.62	2.15	4.22	15.65	12.54	12.75
ENSSSCT00000005538	NIN	ninein [Source:HGNC Symbol;Acc:HGNC:14906]	13.97	22.65	13.81	13.48	11.85	9.72	40	36.64	36.8
ENSSSCT00000005540	PYGL	glycogen phosphorylase L [Source:HGNC Symbol;Acc:HGNC:9725]	3.7	3.08	3.49	17.01	17.69	16.64	39	37.28	41.99
ENSSSCT00000005541	TRIM9	tripartite motif containing 9 [Source:HGNC Symbol;Acc:HGNC:16288]	0	0	0.02	0.09	0.13	0.13	0.51	0.41	0.44
ENSSSCT00000005546	NID2	nidogen 2 [Source:HGNC Symbol;Acc:HGNC:13389]	32.99	30.66	36.35	88.76	117.67	109.69	355.88	294.86	376.86
ENSSSCT00000005552	-	-	3.06	1.9	2.26	5.14	3.41	5.01	1.25	1.29	1.94
ENSSSCT00000005553	ERO1A	ERO1-like protein alpha [Source:UniProtKB/Swiss-Prot;Acc:B6CVD7]	151.14	176.04	132.78	120.15	112.49	110.07	87.02	90.22	74.74
ENSSSCT00000005555	STYX	serine/threonine/tyrosine interacting protein [Source:HGNC Symbol;Acc:HGNC:11447]	13.8	16.59	15.8	7.79	10.11	7.15	9.74	9.85	8.53
ENSSSCT00000005556	GNPNAT1	glucosamine-phosphate N-acetyltransferase 1 [Source:HGNC Symbol;Acc:HGNC:19980]	12.49	12.9	11.59	34.71	23.98	23.52	22.2	19.35	16.85
ENSSSCT00000005557	FERMT2	fermitin family member 2 [Source:HGNC Symbol;Acc:HGNC:15767]	84.08	108.69	87.95	49.25	41.01	43.14	80.98	77.37	80.59
ENSSSCT00000005561	BMP4	bone morphogenetic protein 4 [Source:HGNC Symbol;Acc:HGNC:1071]	0.89	1.77	0.35	22.75	42.85	37.92	147.24	152.6	211.29
ENSSSCT00000005564	CDKN3	cyclin dependent kinase inhibitor 3 [Source:HGNC Symbol;Acc:HGNC:1791]	10.85	12.34	10.76	3.68	5.25	4.65	3.47	8.94	6.83
ENSSSCT00000005567	SAMD4A	sterile alpha motif domain containing 4A [Source:HGNC Symbol;Acc:HGNC:23023]	0	0	0	1.28	0	0.45	0	0.22	0
ENSSSCT00000005572	LGALS3	galectin 3 [Source:HGNC Symbol;Acc:HGNC:6563]	17.92	7.24	10.28	14.16	3.42	7.64	6.05	4.25	8.04
ENSSSCT00000005588	C14orf37	chromosome 14 open reading frame 37 [Source:HGNC Symbol;Acc:HGNC:19846]	0.25	0.62	0.34	0.85	2.55	0.9	0.67	6.9	2.07
ENSSSCT00000005590	ARID4A	AT-rich interaction domain 4A [Source:HGNC Symbol;Acc:HGNC:9885]	2.97	5.05	3.2	9.55	7.13	8.43	10.69	9.88	9.39
ENSSSCT00000005601	PCNX4	pecanex homolog 4 (Drosophila) [Source:HGNC Symbol;Acc:HGNC:20349]	1.3	1.88	1.07	3.7	2.71	2.75	6.15	5.11	5.91
ENSSSCT00000005607	SIX1	SIX homeobox 1 [Source:HGNC Symbol;Acc:HGNC:10887]	0	0.07	0.09	0.17	0.51	0.31	0.37	2.14	1.26
ENSSSCT00000005609	SIX4	SIX homeobox 4 [Source:HGNC Symbol;Acc:HGNC:10890]	3.44	4.84	3.35	13.34	10.78	11.66	9.49	11.9	9.42
ENSSSCT00000005612	SLC38A6	solute carrier family 38 member 6 [Source:HGNC Symbol;Acc:HGNC:19863]	15.7	20.31	17.27	18.96	11.43	13.05	10.43	10.95	9.81
ENSSSCT00000005615	TMEM30B	transmembrane protein 30B [Source:HGNC Symbol;Acc:HGNC:27254]	1.75	0.48	2.48	4.1	7.05	6.04	3.35	4.75	7.64
ENSSSCT00000005616	PRKCH	protein kinase C eta [Source:HGNC Symbol;Acc:HGNC:9403]	5.83	2.91	5.36	3.18	2.62	2.63	2.28	1.43	1.6
ENSSSCT00000005618	HIF1A	hypoxia inducible factor 1, alpha subunit (basic helix-loop-helix transcription factor) [Source:HGNC Symbol;Acc:HGNC:4910]	71.98	79.41	71.24	285.95	197.79	194.87	219.39	233.81	189.73
ENSSSCT00000005619	SNAPC1	small nuclear RNA activating complex polypeptide 1 [Source:HGNC Symbol;Acc:HGNC:11134]	2.35	4.99	3.22	9.32	6.96	9.2	7.19	8.28	6.57
ENSSSCT00000005626	MRPS11	mitochondrial ribosomal protein S11 [Source:HGNC Symbol;Acc:HGNC:14050]	30.51	25.52	30.63	13.09	18.17	22.05	15.27	15.75	18.65
ENSSSCT00000005627	MRPL46	mitochondrial ribosomal protein L46 [Source:HGNC Symbol;Acc:HGNC:1192]	99.19	96.61	114.72	46.65	48.36	46.28	33.3	34.81	40.75
ENSSSCT00000005633	SYNE2	spectrin repeat containing nuclear envelope protein 2 [Source:HGNC Symbol;Acc:HGNC:17084]	0.22	0.46	0.2	23.86	21.5	15.99	20.92	21.21	19.3
ENSSSCT00000005647	TEK	TEK receptor tyrosine kinase [Source:HGNC Symbol;Acc:HGNC:11724]	0	0.08	0	2.68	3.53	2.6	50.22	38.49	45.92
ENSSSCT00000005649	IFT74	intraflagellar transport 74 [Source:HGNC Symbol;Acc:HGNC:21424]	0.2	0.34	0.41	2.69	1.66	1.73	2.46	2.26	2.37
ENSSSCT00000005657	DMRTA1	DMRT like family A1 [Source:HGNC Symbol;Acc:HGNC:13826]	0	0	0	0.38	0.37	0.63	1.2	0.95	2.07
ENSSSCT00000005664	IFNE	interferon epsilon [Source:HGNC Symbol;Acc:HGNC:18163]	0	0	0	1.31	0.17	1.74	1.46	0.87	4.2
ENSSSCT00000005677	IFN-DELTA-1	-	0	0.77	0.2	99.67	104.97	129.57	28.01	16.83	22.56
ENSSSCT00000005678	KLHL9	kelch like family member 9 [Source:HGNC Symbol;Acc:HGNC:18732]	11.53	14.64	10.97	34.22	28.66	29.42	33.33	31.22	29.81
ENSSSCT00000005680	IFN-DELTA-2	interferon-delta-2 precursor [Source:RefSeq peptide;Acc:NP_001159793]	0	0.07	0.05	57.13	39.2	35.84	12.34	10.73	7.8
ENSSSCT00000005694	MLLT3	MLLT3, super elongation complex subunit [Source:HGNC Symbol;Acc:HGNC:7136]	16.78	20.15	15.89	2.76	2.79	2.45	9.5	10.83	11.24
ENSSSCT00000005701	-	-	416.75	593.82	442.74	32.66	37.37	30.05	25.98	23.27	26.79
ENSSSCT00000005702	-	-	263.12	205.2	333.95	412.19	240.21	219.53	144.48	180.36	146.03
ENSSSCT00000005707	SH3GL2	SH3 domain containing GRB2 like 2, endophilin A1 [Source:HGNC Symbol;Acc:HGNC:10831]	0.09	0.12	0.15	1.14	1.1	1.06	1.34	1.13	1.42
ENSSSCT00000005709	CNTLN	centlein [Source:HGNC Symbol;Acc:HGNC:23432]	0	0.01	0	0.69	0.49	0.56	2.86	2.88	2.71
ENSSSCT00000005711	-	-	0.26	0.69	0.45	2.82	4.18	3.03	23.15	23.69	30.85
ENSSSCT00000005717	TTC39B	tetratricopeptide repeat domain 39B [Source:HGNC Symbol;Acc:HGNC:23704]	2.49	5.58	3.17	1.24	0.65	0.7	2.02	1.61	1.69
ENSSSCT00000005721	NFIB	nuclear factor I B [Source:HGNC Symbol;Acc:HGNC:7785]	0	0.09	0.09	3.28	3.68	2.33	3.92	3.58	2.88
ENSSSCT00000005723	MPDZ	multiple PDZ domain crumbs cell polarity complex component [Source:HGNC Symbol;Acc:HGNC:7208]	1.98	4.07	2.09	11.15	12.52	9.57	30.01	24.14	25.02
ENSSSCT00000005726	PTPRD	protein tyrosine phosphatase, receptor type D [Source:HGNC Symbol;Acc:HGNC:9668]	0.06	0.06	0.02	2.49	1.62	1.65	14.39	13.44	13.42
ENSSSCT00000005727	-	-	0	0.05	0	1.18	1.35	0.54	10.24	11.85	13.49
ENSSSCT00000005729	-	-	5.36	7.35	6.05	2.84	2.47	2.35	2.47	2.71	4.5
ENSSSCT00000005730	-	-	3.93	5.27	4.23	2.47	2.12	2.44	2.26	1.88	1.4
ENSSSCT00000005731	-	-	245.76	245.93	249.61	12.66	16.29	14.63	39.38	28.16	38.87
ENSSSCT00000005739	ERMP1	endoplasmic reticulum metallopeptidase 1 [Source:HGNC Symbol;Acc:HGNC:23703]	12.54	14.61	11.98	68.73	54.31	53.72	35.09	33.09	36.67
ENSSSCT00000005742	-	-	0	0	0	1.17	0.58	0.39	0	0	0
ENSSSCT00000005745	PLGRKT	plasminogen receptor with a C-terminal lysine [Source:HGNC Symbol;Acc:HGNC:23633]	3.87	4.43	5.41	0.99	1.14	1.76	2.51	1.03	4.55
ENSSSCT00000005750	RCL1	RNA terminal phosphate cyclase like 1 [Source:HGNC Symbol;Acc:HGNC:17687]	40.67	38.24	42.34	17.26	17.38	18.97	16.17	14.32	13.74
ENSSSCT00000005755	SLC1A1	excitatory amino acid transporter 3 [Source:RefSeq peptide;Acc:NP_001158121]	23.22	27.23	22.03	67.46	48.82	50.82	37.45	35.66	36.13
ENSSSCT00000005759	-	-	0	0.32	0	2.49	0.59	0.59	1.78	2.19	2.46
ENSSSCT00000005761	-	-	37.74	39.32	34.99	23.09	20.65	20.15	14.26	16.85	14.19
ENSSSCT00000005763	VLDLR	very low density lipoprotein receptor [Source:HGNC Symbol;Acc:HGNC:12698]	0.03	0.31	0.18	1.7	2.96	1.78	10.2	13.91	12.46
ENSSSCT00000005766	SMARCA2	SWI/SNF related, matrix associated, actin dependent regulator of chromatin, subfamily a, member 2 [Source:HGNC Symbol;Acc:HGNC:11098]	13.97	12.65	13.82	13.89	12.54	11.78	31.95	29.74	32.55
ENSSSCT00000005769	-	-	32.25	34.85	33.25	44.09	42.64	44.23	89.59	86.46	88.96
ENSSSCT00000005775	-	-	36.11	36.51	41.01	43.08	37.74	31.91	20.44	18.57	16.56
ENSSSCT00000005777	PGM5	phosphoglucomutase 5 [Source:HGNC Symbol;Acc:HGNC:8908]	0.13	0.06	0.07	0.99	0.83	0.85	4.88	7.97	7.5
ENSSSCT00000005783	FAM189A2	family with sequence similarity 189 member A2 [Source:HGNC Symbol;Acc:HGNC:24820]	4.69	5.8	6.08	53.35	56.44	56.78	33.06	32.79	30.14
ENSSSCT00000005790	-	-	4.38	4.37	3.21	7.23	6.32	5.59	10.27	9.52	8.92
ENSSSCT00000005792	TRPM3	transient receptor potential cation channel subfamily M member 3 [Source:HGNC Symbol;Acc:HGNC:17992]	0.01	0.01	0	0.33	0.26	0.34	0	0.12	0.01
ENSSSCT00000005795	-	-	7.69	12.36	7.99	25.45	28.33	22.39	32.98	32.13	33.76
ENSSSCT00000005800	-	-	0.93	0.5	0.53	0	0.22	0	0	0	0
ENSSSCT00000005802	ANXA1	annexin A1 [Source:HGNC Symbol;Acc:HGNC:533]	7.62	5.53	7	42.8	31.92	28.67	74.01	64.53	69.73
ENSSSCT00000005803	RORB	RAR related orphan receptor B [Source:HGNC Symbol;Acc:HGNC:10259]	0	0	0	2.43	1.66	1.11	0.95	0.85	0.61
ENSSSCT00000005806	CARNMT1	carnosine N-methyltransferase 1 [Source:HGNC Symbol;Acc:HGNC:23435]	37.69	52.11	40.46	31.84	20.32	19.62	20.05	20.28	16.45
ENSSSCT00000005807	NMRK1	nicotinamide riboside kinase 1 [Source:HGNC Symbol;Acc:HGNC:26057]	13.35	9.28	15.23	1.99	2.56	2.88	3.87	2.89	2.54
ENSSSCT00000005808	OSTF1	Osteoclast-stimulating factor 1 [Source:UniProtKB/Swiss-Prot;Acc:Q8MJ49]	86.86	63.1	76.97	35.67	39.49	42.88	30.26	27.3	29.93
ENSSSCT00000005809	-	-	0	0.54	0	0	0	0.47	3.08	2.69	2.19
ENSSSCT00000005811	RFK	riboflavin kinase [Source:HGNC Symbol;Acc:HGNC:30324]	20.37	20.43	21.4	93.13	57.55	49.59	45.28	44.42	36.77
ENSSSCT00000005812	GCNT1	glucosaminyl (N-acetyl) transferase 1, core 2 [Source:HGNC Symbol;Acc:HGNC:4203]	12.26	19.94	13.68	57.01	43.36	43.79	14.53	11.96	9.4
ENSSSCT00000005813	PRUNE2	prune homolog 2 [Source:HGNC Symbol;Acc:HGNC:25209]	41.44	52.68	42.4	2.99	3.1	2.41	5.76	4.67	5.4
ENSSSCT00000005819	GNA14	G protein subunit alpha 14 [Source:HGNC Symbol;Acc:HGNC:4382]	0.04	0.08	0.03	18.27	17.28	17.83	11.87	10.97	6.8
ENSSSCT00000005824	PSAT1	phosphoserine aminotransferase 1 [Source:HGNC Symbol;Acc:HGNC:19129]	0.2	0.44	0.27	26.34	33.83	29.02	59.77	44.59	44.5
ENSSSCT00000005825	TLE4	transducin like enhancer of split 4 [Source:HGNC Symbol;Acc:HGNC:11840]	5.81	7.9	5.28	31.68	31.01	32.78	27.69	29.68	26.44
ENSSSCT00000005828	-	-	64.72	63.46	65.75	14.28	12.02	13.73	14.97	18.21	18.08
ENSSSCT00000005833	PHF24	PHD finger protein 24 [Source:HGNC Symbol;Acc:HGNC:29180]	0	0	0	0	0.09	0	0.17	0.03	0.82
ENSSSCT00000005834	DNAJB5	DnaJ heat shock protein family (Hsp40) member B5 [Source:HGNC Symbol;Acc:HGNC:14887]	1.33	0.7	1.9	2.18	3.41	4.46	5.9	5.91	4.93
ENSSSCT00000005835	C9orf131	chromosome 9 open reading frame 131 [Source:HGNC Symbol;Acc:HGNC:31418]	0	0	0.03	0.06	0.23	0.52	0	0	0.09
ENSSSCT00000005839	FAM214B	family with sequence similarity 214 member B [Source:HGNC Symbol;Acc:HGNC:25666]	0.32	0.12	0.11	3.43	6.41	7.08	5.39	5.61	5.9
ENSSSCT00000005840	STOML2	stomatin like 2 [Source:HGNC Symbol;Acc:HGNC:14559]	40.76	32.69	42.47	15.63	31.99	30.47	19.96	21.48	24.03
ENSSSCT00000005842	-	-	8.66	7.84	8.74	3.47	6.83	5.7	4.05	5.06	2.93
ENSSSCT00000005843	UNC13B	unc-13 homolog B [Source:HGNC Symbol;Acc:HGNC:12566]	3.27	2.54	3.56	8.61	10.29	9.17	8.44	7.07	7.81
ENSSSCT00000005846	RUSC2	RUN and SH3 domain containing 2 [Source:HGNC Symbol;Acc:HGNC:23625]	0.16	0.04	0.19	1.06	1.34	1.25	2.7	2.43	2.9
ENSSSCT00000005848	TESK1	testis-specific kinase 1 [Source:HGNC Symbol;Acc:HGNC:11731]	0.89	1.09	1.79	2.59	6.52	4.66	4.51	5.29	5.98
ENSSSCT00000005854	TPM2	tropomyosin 2 (beta) [Source:HGNC Symbol;Acc:HGNC:12011]	1.56	0.75	2.13	8.59	16.05	12.18	68.53	62.42	71.81
ENSSSCT00000005856	TLN1	talin 1 [Source:HGNC Symbol;Acc:HGNC:11845]	29.11	20.19	30.07	98.21	176.11	154.78	142.17	138.67	150.94
ENSSSCT00000005857	CREB3	cAMP responsive element binding protein 3 [Source:HGNC Symbol;Acc:HGNC:2347]	16.38	19.7	18.79	121.61	175.45	163.94	99.33	95.49	101.03
ENSSSCT00000005861	NPR2	natriuretic peptide receptor 2 [Source:HGNC Symbol;Acc:HGNC:7944]	0.07	0.11	0.09	0.39	0.7	0.53	4.12	2.33	3.89
ENSSSCT00000005863	FAM221B	family with sequence similarity 221 member B [Source:HGNC Symbol;Acc:HGNC:30762]	0	0	0	0.5	0.62	0.25	0.59	0.8	0.58
ENSSSCT00000005864	-	-	0.09	0.02	0.08	0	0.14	0.23	0.41	0.45	0.53
ENSSSCT00000005877	RECK	reversion inducing cysteine rich protein with kazal motifs [Source:HGNC Symbol;Acc:HGNC:11345]	0.96	1.79	1.52	2.29	3.86	2.99	10.93	11.04	10.18
ENSSSCT00000005883	MELK	maternal embryonic leucine zipper kinase [Source:HGNC Symbol;Acc:HGNC:16870]	40.8	41.72	45.89	44.66	34.82	32.37	21.41	25.13	18.81
ENSSSCT00000005889	-	-	9.54	9.58	8.01	3.37	5.91	6.68	4.11	3.87	4.33
ENSSSCT00000005895	EXOSC3	exosome component 3 [Source:HGNC Symbol;Acc:HGNC:17944]	2.27	2.93	2.76	1.35	1.51	0.81	1.27	0.78	0.81
ENSSSCT00000005898	-	-	4.31	1.57	4.02	4.98	7.18	9.15	11.62	8.88	11.63
ENSSSCT00000005901	ALDH1B1	aldehyde dehydrogenase 1 family member B1 [Source:HGNC Symbol;Acc:HGNC:407]	8.35	2.06	6.48	1.17	2.87	2.06	3.73	3.7	3.37
ENSSSCT00000005904	TDRD7	tudor domain containing 7 [Source:HGNC Symbol;Acc:HGNC:30831]	0.14	0.22	0.58	1.38	1.64	0.96	2.93	3.36	3.13
ENSSSCT00000005906	-	-	84.99	82.57	82.06	70.5	59.05	62.67	44.7	43.19	39.65
ENSSSCT00000005911	HEMGN	hemogen [Source:HGNC Symbol;Acc:HGNC:17509]	0.09	0.09	0.02	0.83	0.14	0.29	30.82	13.97	16.3
ENSSSCT00000005913	NANS	N-acetylneuraminate synthase [Source:HGNC Symbol;Acc:HGNC:19237]	56.27	49.38	58.65	60.7	82.2	78.25	28.93	32.82	35.17
ENSSSCT00000005915	CORO2A	coronin 2A [Source:HGNC Symbol;Acc:HGNC:2255]	0.56	0.77	0.62	45.1	53.89	55.97	34.68	39.04	36.7
ENSSSCT00000005918	ANKS6	ankyrin repeat and sterile alpha motif domain containing 6 [Source:HGNC Symbol;Acc:HGNC:26724]	0.16	0.14	0.05	0.18	0.49	0.24	0.79	1.6	1.41
ENSSSCT00000005919	GALNT12	polypeptide N-acetylgalactosaminyltransferase 12 [Source:HGNC Symbol;Acc:HGNC:19877]	0.45	0.26	0.33	0.94	1.21	1.43	4.55	3.02	5.32
ENSSSCT00000005920	-	-	0	0	0	0.9	0.99	0.64	1.16	0.5	2.54
ENSSSCT00000005921	-	-	0	0	0	0.55	0.95	0.1	0.55	0.68	1.12
ENSSSCT00000005922	TGFBR1	-	1.44	2.43	1.82	2.87	3.4	2.53	7.05	15.32	16.43
ENSSSCT00000005928	STX17	syntaxin 17 [Source:HGNC Symbol;Acc:HGNC:11432]	17.55	17.61	15.66	9.19	8.24	8.83	12.26	10.38	9.75
ENSSSCT00000005931	INVS	inversin [Source:HGNC Symbol;Acc:HGNC:17870]	0.32	0.57	0.34	0.88	0.81	0.36	3.06	2.02	3.09
ENSSSCT00000005933	MSANTD3	Myb/SANT DNA binding domain containing 3 [Source:HGNC Symbol;Acc:HGNC:23370]	1.14	0.81	0.72	7.78	7.09	11.32	9.35	9.63	7.83
ENSSSCT00000005934	-	-	3.22	5.32	4.69	16.64	14.03	14.11	21.09	23.22	20.83
ENSSSCT00000005935	-	-	0.24	0	0	5.41	1.29	2.24	2.03	10.79	4.77
ENSSSCT00000005936	PLPPR1	phospholipid phosphatase related 1 [Source:HGNC Symbol;Acc:HGNC:25993]	0	0.06	0	0.36	0.85	0.93	0	0.77	0.94
ENSSSCT00000005937	ALDOB	aldolase, fructose-bisphosphate B [Source:HGNC Symbol;Acc:HGNC:417]	0	0	0	0.06	1.14	0.9	5.71	2.52	3.91
ENSSSCT00000005938	-	-	0	0	0	0	2.38	0.47	11.51	12.19	12.26
ENSSSCT00000005941	-	-	0	0	0.04	0	0.39	0.07	0.53	0.39	0.34
ENSSSCT00000005943	GRIN3A	glutamate ionotropic receptor NMDA type subunit 3A [Source:HGNC Symbol;Acc:HGNC:16767]	0	0	0	0.08	0.75	0.13	0.39	0.5	0.35
ENSSSCT00000005969	FSD1L	fibronectin type III and SPRY domain containing 1 like [Source:HGNC Symbol;Acc:HGNC:13753]	0.07	0.4	0.15	0.3	0.83	1.37	3.46	3.97	2.3
ENSSSCT00000005973	TMEM38B	transmembrane protein 38B [Source:RefSeq peptide;Acc:NP_001177093]	2.34	2.97	1.85	5.56	6.15	7.03	6.25	6.49	6.31
ENSSSCT00000005975	-	-	0	0.08	0.03	0	0	0.1	0.33	0.56	0.17
ENSSSCT00000005984	-	-	15.31	16.82	15.33	24.65	16.3	17.57	10.82	11.47	9.04
ENSSSCT00000005986	FAM206A	family with sequence similarity 206 member A [Source:HGNC Symbol;Acc:HGNC:1364]	3.61	2.2	6.07	2.61	0.14	0.86	1.2	1.72	2.18
ENSSSCT00000005987	CTNNAL1	catenin alpha like 1 [Source:HGNC Symbol;Acc:HGNC:2512]	35.31	44.29	36.6	28.21	19.51	21.41	23.31	21.72	20.58
ENSSSCT00000005990	EPB41L4B	erythrocyte membrane protein band 4.1 like 4B [Source:HGNC Symbol;Acc:HGNC:19818]	4.36	6.46	5.87	26.39	28.55	28.07	9.84	13.88	12.13
ENSSSCT00000005994	-	-	46.43	55.23	43.74	25.42	18.76	18.39	16.34	14.57	14.6
ENSSSCT00000005995	PALM2	paralemmin 2 [Source:HGNC Symbol;Acc:HGNC:15845]	0.17	0	0.12	5.51	3.39	3.19	6.75	7.74	5.58
ENSSSCT00000005996	-	-	2.45	4.28	2.44	34.71	52.43	48.84	47.73	51.18	53.68
ENSSSCT00000005997	C9orf152	chromosome 9 open reading frame 152 [Source:HGNC Symbol;Acc:HGNC:31455]	1.87	2.05	2.25	1.55	1.73	1.64	1.4	0.92	1.13
ENSSSCT00000005998	TXN	Sus scrofa thioredoxin (TXN), mRNA. [Source:RefSeq mRNA;Acc:NM_214313]	739.33	773.44	680.37	527.15	375.9	446.24	273.52	258.15	245.49
ENSSSCT00000006000	SVEP1	sushi, von Willebrand factor type A, EGF and pentraxin domain containing 1 [Source:HGNC Symbol;Acc:HGNC:15985]	0	0.01	0	0.27	0.78	0.36	10.59	7.39	9.86
ENSSSCT00000006002	LPAR1	lysophosphatidic acid receptor 1 [Source:HGNC Symbol;Acc:HGNC:3166]	28.51	28.53	32.45	13.72	15.99	18.41	38.74	44.37	38.04
ENSSSCT00000006005	-	-	15	20.35	12.4	39.5	40.66	23.17	51.82	48.36	41.91
ENSSSCT00000006011	SUSD1	sushi domain containing 1 [Source:HGNC Symbol;Acc:HGNC:25413]	0.51	0.71	0.52	7.04	6.56	6.19	14.37	13.49	11.36
ENSSSCT00000006013	HSDL2	hydroxysteroid dehydrogenase like 2 [Source:HGNC Symbol;Acc:HGNC:18572]	105.8	104.36	95.55	117.43	76.39	89.71	37.38	35.38	32.66
ENSSSCT00000006015	KIAA1958	KIAA1958 [Source:HGNC Symbol;Acc:HGNC:23427]	0.78	1.26	1.36	4.93	5.82	5.8	4.9	5.23	5.41
ENSSSCT00000006017	SNX30	sorting nexin family member 30 [Source:HGNC Symbol;Acc:HGNC:23685]	75.01	118.21	78.43	41.33	37.72	39.88	39.31	28.69	27.52
ENSSSCT00000006020	SAL1	-	1	0.19	0.19	1.91	19.18	11.14	2.15	1.55	1.45
ENSSSCT00000006023	-	-	31.7	35.46	36.12	16.18	18.24	16.28	25.22	23.04	22.96
ENSSSCT00000006026	-	-	0	0	0	0.59	0.48	0.52	0.38	0.34	0.49
ENSSSCT00000006027	-	-	0.2	0.03	0.02	0.55	1.28	0.97	4.44	3.59	6.48
ENSSSCT00000006030	ZNF618	zinc finger protein 618 [Source:HGNC Symbol;Acc:HGNC:29416]	0.05	0.1	0.24	0.38	0.76	0.34	0.55	1.38	0.77
ENSSSCT00000006032	KIF12	kinesin family member 12 [Source:HGNC Symbol;Acc:HGNC:21495]	0.3	0.35	0.57	0.66	1.36	1.7	2.29	2	3.41
ENSSSCT00000006033	-	-	0.57	1.58	0.8	0.5	1.05	0.59	2.34	2.34	2.99
ENSSSCT00000006034	-	-	0	1.69	1.02	83.12	115.25	128.23	3074	1731.26	2082.91
ENSSSCT00000006038	TMEM268	transmembrane protein 268 [Source:HGNC Symbol;Acc:HGNC:24513]	5.72	3.44	6.4	0.36	1.31	1.32	1.01	1.11	1.14
ENSSSCT00000006040	-	-	1.44	1.44	0.78	2.56	3.95	3.52	2.46	16.07	8.14
ENSSSCT00000006041	-	-	0.27	0.25	0.15	3.14	3.51	2.42	1.41	14.16	6.18
ENSSSCT00000006045	PAPPA	pappalysin 1 [Source:HGNC Symbol;Acc:HGNC:8602]	0.48	0.64	0.38	3.58	6.99	5.79	13.51	11.45	14.2
ENSSSCT00000006050	-	-	0	0	0	1.26	1.89	3.19	5.41	4.02	6.5
ENSSSCT00000006051	TLR4	Sus scrofa toll-like receptor 4 (TLR4), transcript variant 2, mRNA. [Source:RefSeq mRNA;Acc:NM_001293316]	0	0	0	1.07	1.26	0.44	0.23	0.24	0.57
ENSSSCT00000006055	MEGF9	multiple EGF like domains 9 [Source:HGNC Symbol;Acc:HGNC:3234]	3.33	6.24	3.79	11.59	7.16	6.77	21.37	23.58	19.05
ENSSSCT00000006060	-	-	0.19	0	0.06	0.11	0.15	0.4	3.26	2.44	2.63
ENSSSCT00000006061	-	-	0	0.06	0.07	0	0.36	0.16	0.66	0.39	0.3
ENSSSCT00000006062	C5	complement C5 precursor [Source:RefSeq peptide;Acc:NP_001001646]	0.01	0.06	0	0.05	0.16	0.03	0.57	0.53	0.9
ENSSSCT00000006067	STOM	stomatin [Source:HGNC Symbol;Acc:HGNC:3383]	0.35	0.62	0	1.5	3.62	2.05	7.42	6.29	7.55
ENSSSCT00000006069	-	N-acetyllactosaminide alpha-1,3-galactosyltransferase [Source:UniProtKB/Swiss-Prot;Acc:P50127]	48.14	35.85	44.26	116.85	113.78	110.27	74.33	99.11	77.66
ENSSSCT00000006079	NDUFA8	NADH:ubiquinone oxidoreductase subunit A8 [Source:HGNC Symbol;Acc:HGNC:7692]	107.42	85.57	121.66	44.02	60.55	60.94	36.68	47.5	51.04
ENSSSCT00000006083	MRRF	mitochondrial ribosome recycling factor [Source:HGNC Symbol;Acc:HGNC:7234]	40.21	43.19	40.39	20.17	19.23	21.58	16.13	22.27	17.27
ENSSSCT00000006084	PTGS1	prostaglandin-endoperoxide synthase 1 [Source:HGNC Symbol;Acc:HGNC:9604]	0.11	0.09	0.16	2.91	7.23	6.74	17.24	22.23	32.83
ENSSSCT00000006095	-	-	0	0	0.05	0	0	0.41	0.52	0.33	0.69
ENSSSCT00000006128	-	-	10.26	14.4	8.97	26.65	22.69	23.44	29.67	32.68	26.92
ENSSSCT00000006130	-	-	0.92	0	0.31	3.29	3.54	2.55	4.3	0.48	3.73
ENSSSCT00000006134	GPR21	G protein-coupled receptor 21 [Source:HGNC Symbol;Acc:HGNC:4476]	0.81	0.91	0.88	0.9	1.33	0.85	3.84	2.8	1.91
ENSSSCT00000006136	-	-	0	0	0	0	4.9	1.45	6.81	3.3	11.21
ENSSSCT00000006137	CRB2	crumbs 2, cell polarity complex component [Source:HGNC Symbol;Acc:HGNC:18688]	0	0	0	0.1	0.64	0.47	2.62	2.37	3.68
ENSSSCT00000006138	-	-	12.13	10.85	13.37	6.18	7.04	6.03	8.62	7.56	8.71
ENSSSCT00000006141	LHX2	LIM homeobox 2 [Source:HGNC Symbol;Acc:HGNC:6594]	0	0	0	0	0	0.07	0	0.46	0.49
ENSSSCT00000006145	NR6A1	nuclear receptor subfamily 6 group A member 1 [Source:HGNC Symbol;Acc:HGNC:7985]	269.93	237.43	252.32	145.33	181.52	181.81	113.1	132.31	125.62
ENSSSCT00000006146	PSMB7	Proteasome subunit beta type-7 [Source:UniProtKB/Swiss-Prot;Acc:A1XQU1]	334.2	367.1	384.83	487.65	410.62	414.78	254.98	230.04	221.59
ENSSSCT00000006149	OLFML2A	Olfactomedin-like protein 2A [Source:UniProtKB/Swiss-Prot;Acc:A2BD09]	0.25	0.19	0.23	0.98	0.79	1.08	3.25	2.54	2.73
ENSSSCT00000006154	ARPC5L	actin related protein 2/3 complex subunit 5 like [Source:HGNC Symbol;Acc:HGNC:23366]	85.63	90.17	81.62	46.48	39.16	39.87	29.98	36.44	35.27
ENSSSCT00000006159	HSPA5	heat shock protein family A (Hsp70) member 5 [Source:HGNC Symbol;Acc:HGNC:5238]	760.65	803.19	756.14	1509.35	1166.67	1121.86	554.75	528.76	494.19
ENSSSCT00000006162	PBX3	PBX homeobox 3 [Source:HGNC Symbol;Acc:HGNC:8634]	0.09	0.24	0.31	1.52	2.29	1.75	4.67	7.88	5.67
ENSSSCT00000006165	RALGPS1	Ral GEF with PH domain and SH3 binding motif 1 [Source:HGNC Symbol;Acc:HGNC:16851]	1.93	1.49	1.85	2.5	3.11	4.62	14.81	6.88	9.14
ENSSSCT00000006167	ANGPTL2	angiopoietin like 2 [Source:HGNC Symbol;Acc:HGNC:490]	0	0.06	0.08	7.85	9.58	9.5	65.42	58.26	70.54
ENSSSCT00000006169	-	-	5.6	1.73	6.09	0.22	1.97	1.82	0.48	0.71	1.24
ENSSSCT00000006172	-	-	8.99	8.3	8.86	4.09	5.07	5.26	6.65	6.5	6.36
ENSSSCT00000006173	FAM129B	family with sequence similarity 129 member B [Source:HGNC Symbol;Acc:HGNC:25282]	1.28	0.73	1.6	1.29	5.17	3.66	6.33	6.5	10.23
ENSSSCT00000006177	STXBP1	syntaxin binding protein 1 [Source:HGNC Symbol;Acc:HGNC:11444]	1.92	1.86	1.44	2.15	5.82	4.49	18.07	20.85	23.31
ENSSSCT00000006180	-	-	0	0.02	0.05	0.04	0.13	0.13	1.21	0.25	0.93
ENSSSCT00000006183	ST6GALNAC6	ST6 N-acetylgalactosaminide alpha-2,6-sialyltransferase 6 [Source:HGNC Symbol;Acc:HGNC:23364]	0.44	0.08	0.3	0.95	1.7	1.01	4.81	4.04	3.97
ENSSSCT00000006185	ENG	endoglin [Source:HGNC Symbol;Acc:HGNC:3349]	0.46	0.52	0.82	2.63	6.17	4.65	3.69	3.48	4.23
ENSSSCT00000006187	AK1	adenylate kinase 1 [Source:HGNC Symbol;Acc:HGNC:361]	0.12	0.12	0.03	0.06	0.64	1.07	1.51	1.85	2.73
ENSSSCT00000006188	ST6GALNAC4	ST6 (alpha-N-acetyl-neuraminyl-2,3-beta-galactosyl-1,3)-N-acetylgalactosaminide alpha-2,6-sialyltransferase 4 [Source:HGNC Symbol;Acc:HGNC:17846]	0.6	0.24	0.88	0.71	3.38	2.89	2.86	3.12	4.3
ENSSSCT00000006192	FAM102A	family with sequence similarity 102 member A [Source:HGNC Symbol;Acc:HGNC:31419]	7.68	9.53	8.22	2.48	4.24	3.68	5.88	6.76	7.8
ENSSSCT00000006195	PTGES2	prostaglandin E synthase 2 [Source:HGNC Symbol;Acc:HGNC:17822]	37.92	22.33	39.36	2.77	9.57	7.59	6.43	8.02	5.31
ENSSSCT00000006198	SLC25A25	calcium-binding mitochondrial carrier protein SCaMC-2 [Source:RefSeq peptide;Acc:NP_001157982]	1.05	1.36	2.24	3.04	4.27	4.08	5.38	5.84	5.66
ENSSSCT00000006203	DNM1	dynamin 1 [Source:HGNC Symbol;Acc:HGNC:2972]	0	0	0	0.4	0.09	0.36	0.15	0.14	0.13
ENSSSCT00000006207	-	-	9.76	12.02	10.24	5.47	7.85	5.98	6.49	4.96	7.2
ENSSSCT00000006208	-	-	19.07	15.32	18.47	5.89	9.81	8.23	7.09	8.23	10.3
ENSSSCT00000006210	-	-	76.79	57.01	78.73	8.35	17.93	14.52	12.59	12.78	14.76
ENSSSCT00000006211	URM1	ubiquitin related modifier 1 [Source:HGNC Symbol;Acc:HGNC:28378]	48.86	35.09	45.7	9.27	22.46	21.6	15.67	14.43	17.7
ENSSSCT00000006212	CERCAM	cerebral endothelial cell adhesion molecule [Source:HGNC Symbol;Acc:HGNC:23723]	0.62	0.5	0.83	1.27	2.88	3.26	5.28	3.68	6.08
ENSSSCT00000006215	GLE1	GLE1, RNA export mediator [Source:HGNC Symbol;Acc:HGNC:4315]	27.11	21.92	24.43	14.88	21.34	16.83	14.85	14.31	13.3
ENSSSCT00000006218	WDR34	WD repeat domain 34 [Source:HGNC Symbol;Acc:HGNC:28296]	0.23	0.43	0.56	1.77	2.54	3.77	2.75	3.43	4.02
ENSSSCT00000006222	ZER1	zyg-11 related cell cycle regulator [Source:HGNC Symbol;Acc:HGNC:30960]	4.28	4.38	4.36	3.51	9.43	7.32	12.16	11.9	14.18
ENSSSCT00000006224	ENDOG	endonuclease G [Source:HGNC Symbol;Acc:HGNC:3346]	1.55	0.85	1.74	0.2	0.64	0.78	0.47	0.75	0.54
ENSSSCT00000006225	SPOUT1	SPOUT domain containing methyltransferase 1 [Source:HGNC Symbol;Acc:HGNC:26933]	12.49	9.7	10.07	3.8	6.05	6.32	5.19	4.73	5.06
ENSSSCT00000006226	KYAT1	kynurenine aminotransferase 1 [Source:HGNC Symbol;Acc:HGNC:1564]	127.62	79.94	139.34	8.21	14.43	19	18.56	15.51	21.96
ENSSSCT00000006228	PHYHD1	phytanoyl-CoA dioxygenase domain containing 1 [Source:HGNC Symbol;Acc:HGNC:23396]	5.21	7.88	6.45	6	12.92	9.39	19.54	14.85	17.61
ENSSSCT00000006232	MIGA2	mitoguardin 2 [Source:HGNC Symbol;Acc:HGNC:23621]	6.65	4.62	6	1.24	5	3.38	1.9	3.16	2.91
ENSSSCT00000006233	DOLPP1	dolichyldiphosphatase 1 [Source:HGNC Symbol;Acc:HGNC:29565]	16.66	11.87	17.01	5.6	12.96	10.23	7.09	7.78	9.33
ENSSSCT00000006234	CRAT	carnitine O-acetyltransferase [Source:HGNC Symbol;Acc:HGNC:2342]	76.11	49.07	79.42	26.28	55.97	50.55	36.98	38.52	42.76
ENSSSCT00000006236	-	-	0.45	0.13	0.73	1.07	3.38	2.46	0.98	1.85	1.36
ENSSSCT00000006243	NTMT1	N-terminal Xaa-Pro-Lys N-methyltransferase 1 [Source:HGNC Symbol;Acc:HGNC:23373]	18.37	14.26	17.56	3.52	5.51	5.93	3.21	3.9	4.42
ENSSSCT00000006245	PRRX2	paired related homeobox 2 [Source:HGNC Symbol;Acc:HGNC:21338]	0	0	0	0.13	0.34	1.04	5	7.24	9.61
ENSSSCT00000006255	PTGES	prostaglandin E synthase [Source:HGNC Symbol;Acc:HGNC:9599]	346.95	217.56	329.26	15.24	33.57	25.1	5.67	8.31	5.55
ENSSSCT00000006256	FNBP1	formin binding protein 1 [Source:HGNC Symbol;Acc:HGNC:17069]	14.52	12.85	13.03	5.95	7.79	6.77	8.74	8.77	8.38
ENSSSCT00000006273	EXOSC2	exosome component 2 [Source:HGNC Symbol;Acc:HGNC:17097]	25.12	26.05	20.8	14.25	16.37	19.76	12.62	11.79	13.88
ENSSSCT00000006275	ABL1	ABL proto-oncogene 1, non-receptor tyrosine kinase [Source:HGNC Symbol;Acc:HGNC:76]	4.83	4.02	4.26	5.13	11.5	11.81	14.04	14.41	18.38
ENSSSCT00000006290	MED27	mediator complex subunit 27 [Source:HGNC Symbol;Acc:HGNC:2377]	24.77	24.04	27.86	15.68	16.62	19.32	14.2	13.51	14.59
ENSSSCT00000006300	DDX31	DEAD-box helicase 31 [Source:HGNC Symbol;Acc:HGNC:16715]	13.4	11.81	13.5	4.15	7.72	7.39	4.83	5.49	5.1
ENSSSCT00000006308	GFI1B	growth factor independent 1B transcriptional repressor [Source:HGNC Symbol;Acc:HGNC:4238]	0.56	0.1	0.91	0	0.07	0.07	3.08	1.19	1.87
ENSSSCT00000006309	RALGDS	ral guanine nucleotide dissociation stimulator [Source:HGNC Symbol;Acc:HGNC:9842]	11.39	7.02	12.8	0.88	1.98	2.24	3.61	3.39	4.49
ENSSSCT00000006321	BRD3	bromodomain containing 3 [Source:HGNC Symbol;Acc:HGNC:1104]	2.76	1.99	2.37	3.16	6.69	6.28	8.46	9.39	11.78
ENSSSCT00000006323	COL5A1	collagen alpha-1(V) chain precursor [Source:RefSeq peptide;Acc:NP_001014971]	0.03	0.11	0.17	1.89	6.27	5.07	48.31	43.35	78.02
ENSSSCT00000006328	CAMSAP1	calmodulin regulated spectrin associated protein 1 [Source:HGNC Symbol;Acc:HGNC:19946]	15.05	14.25	17.43	7.26	13.59	13.17	7.75	9.47	10.3
ENSSSCT00000006335	MRPS2	mitochondrial ribosomal protein S2 [Source:HGNC Symbol;Acc:HGNC:14495]	8.89	5.92	12.37	3.12	8.61	7.01	3.36	3.46	6.27
ENSSSCT00000006349	RBFA	ribosome binding factor A (putative) [Source:HGNC Symbol;Acc:HGNC:26120]	13.54	12.63	11.96	6.95	9.53	7.94	7.66	6.22	6.28
ENSSSCT00000006352	-	-	84.26	32.32	70.35	13.04	16.75	15.57	17.79	13.04	21.89
ENSSSCT00000006353	TXNL4A	thioredoxin like 4A [Source:HGNC Symbol;Acc:HGNC:30551]	49.96	50.67	53	24.09	18.8	23.4	20.3	25.45	25.51
ENSSSCT00000006354	HSBP1L1	heat shock factor binding protein 1-like 1 [Source:HGNC Symbol;Acc:HGNC:37243]	0.55	0	0.08	0.36	0.87	1.17	2.91	3.35	2.58
ENSSSCT00000006360	-	-	0	0.52	0	8.69	4.08	8.03	9.31	24.03	24.27
ENSSSCT00000006361	-	-	0.09	0.09	0.14	20.3	31.75	22.73	53.41	65.08	71.83
ENSSSCT00000006362	SNRPA1	small nuclear ribonucleoprotein polypeptide A' [Source:HGNC Symbol;Acc:HGNC:11152]	68.61	97.96	59.12	48.44	40.46	33.13	33.74	42.88	35.49
ENSSSCT00000006406	EGFL7	EGF like domain multiple 7 [Source:HGNC Symbol;Acc:HGNC:20594]	0.11	0.04	0.22	0.05	1.63	0.46	1.99	1.62	1.8
ENSSSCT00000006407	AGPAT2	1-acylglycerol-3-phosphate O-acyltransferase 2 [Source:HGNC Symbol;Acc:HGNC:325]	447.23	299.4	484.15	141.99	235.72	245.71	165.22	167.19	156.61
ENSSSCT00000006410	MAMDC4	MAM domain containing 4 [Source:HGNC Symbol;Acc:HGNC:24083]	0.08	0.04	0.18	0.21	0.68	0.25	0.96	0.47	0.88
ENSSSCT00000006417	TRAF2	TNF receptor associated factor 2 [Source:HGNC Symbol;Acc:HGNC:12032]	6.77	3.56	5.71	2.11	4.03	3.82	2.8	2.79	3.29
ENSSSCT00000006418	FBXW5	F-box and WD repeat domain containing 5 [Source:HGNC Symbol;Acc:HGNC:13613]	1.13	1.39	0.88	0.74	3.29	2.61	4.33	4.65	5.36
ENSSSCT00000006419	C8G	complement C8 gamma chain [Source:HGNC Symbol;Acc:HGNC:1354]	0	0	0	0	0	0.81	1.8	1.81	1.6
ENSSSCT00000006420	RABL6	RAB, member RAS oncogene family like 6 [Source:HGNC Symbol;Acc:HGNC:24703]	20.73	15.04	22.48	7.37	17.22	16.59	9.93	9.96	13.16
ENSSSCT00000006421	TMEM141	transmembrane protein 141 [Source:HGNC Symbol;Acc:HGNC:28211]	1.23	0.36	0.76	0	0.95	1.24	3.79	2.55	6.21
ENSSSCT00000006424	TOR4A	torsin family 4 member A [Source:HGNC Symbol;Acc:HGNC:25981]	0	0.19	0.05	0	0.04	0	0.61	0.33	0.47
ENSSSCT00000006428	TUBB4B	tubulin beta 4B class IVb [Source:HGNC Symbol;Acc:HGNC:20771]	273.88	193.84	277.23	66.12	127.27	141.74	79.37	101.12	112.78
ENSSSCT00000006431	ENTPD8	ectonucleoside triphosphate diphosphohydrolase 8 [Source:HGNC Symbol;Acc:HGNC:24860]	0.14	0.31	0.2	69.2	223.71	200.01	103.53	129.78	145.49
ENSSSCT00000006434	EXD3	exonuclease 3'-5' domain containing 3 [Source:HGNC Symbol;Acc:HGNC:26023]	0	0.02	0	0.03	0	0.02	0.26	0.43	0.23
ENSSSCT00000006438	NDOR1	NADPH dependent diflavin oxidoreductase 1 [Source:HGNC Symbol;Acc:HGNC:29838]	3.56	2.18	4.15	1.28	2.94	1.61	1.19	1.62	1.58
ENSSSCT00000006458	-	-	14.16	12.59	18.41	3.28	8.43	9.24	6.14	7.74	9.74
ENSSSCT00000006468	-	-	14.16	12.59	18.41	3.28	8.43	9.24	6.14	7.74	9.74
ENSSSCT00000006472	ZNF34	zinc finger protein 34 [Source:HGNC Symbol;Acc:HGNC:13098]	0.14	0.14	0.11	1.15	1.2	0.6	1.4	2.05	1.65
ENSSSCT00000006474	C8orf82	chromosome 8 open reading frame 82 [Source:HGNC Symbol;Acc:HGNC:33826]	6.4	5.57	4.3	4.3	5.9	0.84	1.48	1.97	1.83
ENSSSCT00000006481	FOXH1	forkhead box H1 [Source:HGNC Symbol;Acc:HGNC:3814]	2.11	0.71	1.53	0	1.46	0.18	0.14	0	0.13
ENSSSCT00000006495	MAF1	MAF1 homolog, negative regulator of RNA polymerase III [Source:HGNC Symbol;Acc:HGNC:24966]	53.65	30.31	56.49	13.57	28.18	27.13	19.86	22.94	30.62
ENSSSCT00000006497	HSF1	heat shock transcription factor 1 [Source:HGNC Symbol;Acc:HGNC:5224]	30.45	23.78	32.57	7.82	16.83	15	10.66	12.48	13.15
ENSSSCT00000006500	BOP1	block of proliferation 1 [Source:HGNC Symbol;Acc:HGNC:15519]	27.92	19.37	31.32	3.58	13.77	12.01	9.41	10.3	11.42
ENSSSCT00000006505	EXOSC4	exosome component 4 [Source:HGNC Symbol;Acc:HGNC:18189]	9.86	7.5	11.07	2.08	8.81	5.51	3.92	2.45	3.63
ENSSSCT00000006506	PARP10	poly(ADP-ribose) polymerase family member 10 [Source:HGNC Symbol;Acc:HGNC:25895]	0	0	0	0	0.09	0.05	0.23	0.25	0.24
ENSSSCT00000006526	ST3GAL1	ST3 beta-galactoside alpha-2,3-sialyltransferase 1 [Source:HGNC Symbol;Acc:HGNC:10862]	0.69	1.36	1.06	8.29	14.16	12.5	16.96	16.42	19.36
ENSSSCT00000006527	NDRG1	N-myc downstream regulated 1 [Source:HGNC Symbol;Acc:HGNC:7679]	22.06	18.43	22.42	110.93	139.55	141.56	94.8	114.09	99.3
ENSSSCT00000006529	-	-	0	0.05	0.04	0	1.74	1.96	9.59	10.32	18.11
ENSSSCT00000006545	GSDMC	gasdermin C [Source:HGNC Symbol;Acc:HGNC:7151]	0	0	0	0.22	0.13	0.03	0.88	0.48	0.84
ENSSSCT00000006548	MYC	myc proto-oncogene protein [Source:RefSeq peptide;Acc:NP_001005154]	20.6	24.53	25.31	5.54	9.89	7.59	17.2	14.66	16.08
ENSSSCT00000006552	CU407238.7	-	18.67	20.24	20.01	16.15	13.76	10.95	11.66	11.46	8.81
ENSSSCT00000006553	SQLE	squalene epoxidase [Source:HGNC Symbol;Acc:HGNC:11279]	6.63	3.09	6.62	73.62	68.25	61.07	87.56	89.69	81.53
ENSSSCT00000006554	ZNF572	zinc finger protein 572 [Source:HGNC Symbol;Acc:HGNC:26758]	1.9	3.93	2.16	5.86	9.28	6.22	12.58	11.38	9.76
ENSSSCT00000006558	MTSS1	MTSS1, I-BAR domain containing [Source:HGNC Symbol;Acc:HGNC:20443]	4.26	4.93	6.24	7.42	10.66	9.01	24.17	22.84	31
ENSSSCT00000006560	TMEM65	transmembrane protein 65 [Source:HGNC Symbol;Acc:HGNC:25203]	6.77	7.74	3.61	15.75	13.64	19.06	29.49	28.02	23.38
ENSSSCT00000006562	ANXA13	annexin A13 [Source:HGNC Symbol;Acc:HGNC:536]	0	0	0	0.32	0.05	0.42	0	0.42	0.61
ENSSSCT00000006564	FBXO32	F-box only protein 32 [Source:RefSeq peptide;Acc:NP_001038053]	0	0	0	1.42	1.34	2.43	6.49	10.31	7.1
ENSSSCT00000006567	ZHX1	zinc fingers and homeoboxes 1 [Source:HGNC Symbol;Acc:HGNC:12871]	2.82	3.89	3.11	14.27	11.71	11.83	21.05	23.73	20.49
ENSSSCT00000006575	SHAS2	hyaluronan synthase 2 [Source:HGNC Symbol;Acc:HGNC:4819]	1.06	0.5	0.52	9.26	12.29	11.99	10.43	9.75	7.98
ENSSSCT00000006577	-	-	0.15	0.18	0.29	1.33	1.48	1.07	6.22	3.89	5.18
ENSSSCT00000006580	COL14A1	collagen type XIV alpha 1 chain [Source:HGNC Symbol;Acc:HGNC:2191]	0.03	0.05	0.04	1.13	1.81	0.54	2.18	1.88	1.23
ENSSSCT00000006581	DEPTOR	DEP domain containing MTOR interacting protein [Source:HGNC Symbol;Acc:HGNC:22953]	0.52	0.56	0.42	10.95	10.46	8.27	44.33	37.45	45.83
ENSSSCT00000006585	ENPP2	ectonucleotide pyrophosphatase/phosphodiesterase 2 [Source:HGNC Symbol;Acc:HGNC:3357]	0.27	0.89	0.43	3.65	3.14	2.98	8.25	4.9	5.96
ENSSSCT00000006587	MAL2	mal, T-cell differentiation protein 2 (gene/pseudogene) [Source:HGNC Symbol;Acc:HGNC:13634]	0	0.11	0.18	2.65	2.55	1.75	0.96	0.8	1.18
ENSSSCT00000006589	CU633166.1	-	0	0	0	0	0.08	0	0.86	1.2	0.87
ENSSSCT00000006605	-	-	0	0.38	0	5.46	11.56	5.25	5	3.04	3.72
ENSSSCT00000006608	KCNV1	potassium voltage-gated channel modifier subfamily V member 1 [Source:HGNC Symbol;Acc:HGNC:18861]	0	0	0	0	0	0.03	0.1	0.25	0.04
ENSSSCT00000006612	PKHD1L1	PKHD1 like 1 [Source:HGNC Symbol;Acc:HGNC:20313]	0.04	0.1	0.08	0.37	0.31	0.23	3.34	2.13	3.06
ENSSSCT00000006615	SYBU	syntabulin [Source:HGNC Symbol;Acc:HGNC:26011]	0	0	0	0.09	0.9	0	1.08	0.69	0.54
ENSSSCT00000006623	RSPO2	R-spondin 2 [Source:HGNC Symbol;Acc:HGNC:28583]	0	0	0	0	0.42	0.16	0.13	0.41	0.18
ENSSSCT00000006624	ANGPT1	angiopoietin 1 [Source:HGNC Symbol;Acc:HGNC:484]	0	0.05	0	0.33	0.36	0.36	1.5	2.83	1.2
ENSSSCT00000006626	-	-	7.35	8.99	7.81	9.32	11.92	12.04	21.25	23.45	19.42
ENSSSCT00000006627	ZFPM2	Sus scrofa zinc finger protein, multitype 2 (ZFPM2), mRNA. [Source:RefSeq mRNA;Acc:NM_001195374]	0	0	0.05	0.02	0.28	0.22	4.69	4.19	3.35
ENSSSCT00000006629	DPYS	dihydropyrimidinase [Source:HGNC Symbol;Acc:HGNC:3013]	0	0.05	0	0.7	1.07	1.11	3.04	2.01	3.51
ENSSSCT00000006634	-	-	0.08	0.26	0.12	1.76	1.03	0.84	1.2	1.06	0.93
ENSSSCT00000006640	-	-	0	0.05	0	0	0	0.64	3.32	2.37	2.71
ENSSSCT00000006641	FZD6	frizzled class receptor 6 [Source:HGNC Symbol;Acc:HGNC:4044]	6.99	8.6	7.76	35.73	27.23	29.43	26.21	29.83	23.68
ENSSSCT00000006643	ATP6V1C1	ATPase, H+ transporting, lysosomal 42kDa, V1 subunit C1 [Source:RefSeq peptide;Acc:NP_001177134]	173.34	166.68	160.38	114.99	72.84	79.65	69.42	59.25	53.06
ENSSSCT00000006649	GRHL2	grainyhead like transcription factor 2 [Source:HGNC Symbol;Acc:HGNC:2799]	4.25	6.55	5.71	21.67	24.44	24.44	16.33	17.16	16.91
ENSSSCT00000006653	SNX31	sorting nexin 31 [Source:HGNC Symbol;Acc:HGNC:28605]	0.12	0.51	0.23	0.59	1.19	0.57	3.32	4.01	5.71
ENSSSCT00000006656	RNF19A	ring finger protein 19A, RBR E3 ubiquitin protein ligase [Source:HGNC Symbol;Acc:HGNC:13432]	4.2	4.94	3.85	11.81	9.46	9.63	15.29	14.56	12.96
ENSSSCT00000006658	-	-	36.73	36.18	37.46	16.76	12.87	13.41	10.79	10.58	10.43
ENSSSCT00000006659	FBXO43	F-box protein 43 [Source:HGNC Symbol;Acc:HGNC:28521]	0	0	0	0.03	0.1	0.07	0.3	0.19	0.22
ENSSSCT00000006662	-	-	3.84	4.48	3.91	8.93	7.38	7.67	12.03	10.4	9.68
ENSSSCT00000006664	-	-	0.33	0.14	0.71	4.42	5.79	4.85	8.68	8.77	9.55
ENSSSCT00000006669	POP1	POP1 homolog, ribonuclease P/MRP subunit [Source:HGNC Symbol;Acc:HGNC:30129]	21.15	17.48	21.95	9.89	9.12	10.2	6.66	6.2	6.11
ENSSSCT00000006673	-	-	0	0.09	0.07	1.62	0.08	0.54	0.81	1.91	0.29
ENSSSCT00000006678	-	-	0	0	0	0.86	0.73	0.4	2.24	2.42	2.38
ENSSSCT00000006679	SDC2	syndecan 2 [Source:HGNC Symbol;Acc:HGNC:10659]	0	0.13	0.06	3.07	2.32	1.64	43.77	33.43	35.6
ENSSSCT00000006680	PTDSS1	phosphatidylserine synthase 1 [Source:HGNC Symbol;Acc:HGNC:9587]	55.24	52.79	52.36	24.01	34.97	32.8	26.17	27.14	28.18
ENSSSCT00000006683	C8orf37	chromosome 8 open reading frame 37 [Source:HGNC Symbol;Acc:HGNC:27232]	0.61	0.22	0.56	0.93	0.85	1.56	2.03	2.98	1.54
ENSSSCT00000006684	NDUFAF6	NADH:ubiquinone oxidoreductase complex assembly factor 6 [Source:HGNC Symbol;Acc:HGNC:28625]	8.69	9.93	9.1	4.75	4.57	3.98	3.58	3.21	3.23
ENSSSCT00000006686	CCNE2	cyclin E2 [Source:HGNC Symbol;Acc:HGNC:1590]	6.46	8.1	5.84	3.34	2.99	3.07	5.85	5.47	4.64
ENSSSCT00000006690	ESRP1	epithelial splicing regulatory protein 1 [Source:HGNC Symbol;Acc:HGNC:25966]	87.61	76.55	84.59	52.89	52.32	56.76	31.3	30.05	29.49
ENSSSCT00000006692	-	-	5.46	4.7	3.46	9.62	5.81	6.55	12.8	9.33	10.65
ENSSSCT00000006697	GEM	GTP binding protein overexpressed in skeletal muscle [Source:HGNC Symbol;Acc:HGNC:4234]	0.18	0	0	0.97	0.55	0.8	2.36	0	2.82
ENSSSCT00000006698	CDH17	cadherin 17 [Source:HGNC Symbol;Acc:HGNC:1756]	0.29	0.36	0.18	11.91	8.28	11.91	61.23	51.82	44.89
ENSSSCT00000006699	PDP1	pyruvate dehyrogenase phosphatase catalytic subunit 1 [Source:HGNC Symbol;Acc:HGNC:9279]	6.5	4.37	5.47	16.91	16.84	18.86	18.83	17.22	16.44
ENSSSCT00000006700	-	-	1.95	2.71	1.31	7.19	5	6.21	7.11	10.56	8.74
ENSSSCT00000006701	FAM92A	family with sequence similarity 92 member A [Source:HGNC Symbol;Acc:HGNC:30452]	2.81	4.15	3.52	10.11	11.17	13.5	12.29	18.51	15
ENSSSCT00000006707	RUNX1T1	RUNX1 translocation partner 1 [Source:HGNC Symbol;Acc:HGNC:1535]	0.22	0.26	0.16	2.88	1.05	1.65	12.37	13.02	10.89
ENSSSCT00000006713	TMEM55A	transmembrane protein 55A [Source:HGNC Symbol;Acc:HGNC:25452]	0	0.18	0	0.61	0.34	0.15	1.52	0.72	0.5
ENSSSCT00000006718	DECR1	2,4-dienoyl-CoA reductase 1, mitochondrial [Source:HGNC Symbol;Acc:HGNC:2753]	1.46	1.43	1.17	19.09	12.58	12.17	42.61	31.49	32.98
ENSSSCT00000006725	MMP16	matrix metallopeptidase 16 [Source:HGNC Symbol;Acc:HGNC:7162]	0	0	0	2.73	2.52	3.12	20.51	19	23.98
ENSSSCT00000006731	ATP6V0D2	ATPase H+ transporting V0 subunit d2 [Source:HGNC Symbol;Acc:HGNC:18266]	1.04	1.49	1.18	15.64	14.04	15.42	17.37	19.73	15.33
ENSSSCT00000006733	CA2	carbonic anhydrase 2 [Source:HGNC Symbol;Acc:HGNC:1373]	2.37	2.67	2.76	144.8	108.87	119.74	75.63	79.76	60.62
ENSSSCT00000006734	CA3	Carbonic anhydrase 3 [Source:UniProtKB/Swiss-Prot;Acc:Q5S1S4]	0	0	0	0.47	0.27	0.03	0.36	0.17	0.39
ENSSSCT00000006738	E2F5	E2F transcription factor 5 [Source:HGNC Symbol;Acc:HGNC:3119]	4.68	6.34	4.64	22.23	13.03	8.97	15.58	17.71	16.26
ENSSSCT00000006740	-	-	0	0	0	0	0.14	0.14	0.22	0.32	0.2
ENSSSCT00000006742	-	-	0	0	0	0	0.16	0.12	0.09	0.4	0.76
ENSSSCT00000006745	SNX16	sorting nexin 16 [Source:HGNC Symbol;Acc:HGNC:14980]	2.75	2.73	2.36	8.15	6.07	5.42	4.96	6	4.89
ENSSSCT00000006747	FABP5	fatty acid binding protein 5 (psoriasis-associated) [Source:HGNC Symbol;Acc:HGNC:3560]	10.23	11.52	8.66	24.36	26.5	22.47	11.45	19.04	17.68
ENSSSCT00000006748	PAG1	phosphoprotein membrane anchor with glycosphingolipid microdomains 1 [Source:HGNC Symbol;Acc:HGNC:30043]	4.19	9.35	3.68	0.79	2.28	0.8	7.92	7.27	10.08
ENSSSCT00000006750	TPD52	tumor protein D52 [Source:RefSeq peptide;Acc:NP_001231316]	1.51	0.31	1.13	20.02	17.07	17.99	27.76	24.96	28.3
ENSSSCT00000006752	MRPS28	28S ribosomal protein S28, mitochondrial [Source:RefSeq peptide;Acc:NP_001172097]	46.8	40.27	56.43	50.17	35.34	38.51	21.58	24.97	24.19
ENSSSCT00000006753	HEY1	hes related family bHLH transcription factor with YRPW motif 1 [Source:HGNC Symbol;Acc:HGNC:4880]	0.26	0.05	0.14	19.07	12.88	12.67	7.17	12.52	7.39
ENSSSCT00000006754	STMN2	stathmin 2 [Source:HGNC Symbol;Acc:HGNC:10577]	4.28	1.19	2.38	1.56	1.16	0.29	0	0.37	0.46
ENSSSCT00000006755	IL7	interleukin 7 [Source:HGNC Symbol;Acc:HGNC:6023]	0.07	0	0	0.84	0.04	0.35	1.14	1.66	0.49
ENSSSCT00000006757	PKIA	protein kinase (cAMP-dependent, catalytic) inhibitor alpha [Source:HGNC Symbol;Acc:HGNC:9017]	156.16	165.36	158.67	229.05	152.69	184.81	82.63	79.82	65.35
ENSSSCT00000006759	SEC31B	SEC31 homolog B, COPII coat complex component [Source:HGNC Symbol;Acc:HGNC:23197]	0.45	0.25	0.37	0.31	1.26	0.99	1.48	1.68	1.61
ENSSSCT00000006760	-	-	82.03	66.66	93.54	24.47	37.93	35.31	31.82	32.35	39.84
ENSSSCT00000006763	ZFHX4	zinc finger homeobox 4 [Source:HGNC Symbol;Acc:HGNC:30939]	0.04	0.07	0.05	0.65	0.97	1.03	10.48	9.49	10.49
ENSSSCT00000006765	CRISPLD1	cysteine rich secretory protein LCCL domain containing 1 [Source:HGNC Symbol;Acc:HGNC:18206]	0	0	0.02	0.11	0.38	0.19	3.29	3.96	2.67
ENSSSCT00000006766	PI15	peptidase inhibitor 15 [Source:HGNC Symbol;Acc:HGNC:8946]	0	0	0	5.26	3.96	1.72	0	0.09	0
ENSSSCT00000006773	-	-	1.1	1.09	1.7	101.38	51.56	59.55	46.72	48.02	39.43
ENSSSCT00000006779	KCNB2	potassium voltage-gated channel subfamily B member 2 [Source:HGNC Symbol;Acc:HGNC:6232]	0	0.04	0	0	0.03	0	0.48	0.69	0.45
ENSSSCT00000006786	LACTB2	lactamase beta 2 [Source:HGNC Symbol;Acc:HGNC:18512]	11.29	9.08	9.17	6.35	8.45	5.53	16.26	17.74	15.29
ENSSSCT00000006788	NCOA2	nuclear receptor coactivator 2 [Source:RefSeq peptide;Acc:NP_001107747]	13.41	15.98	13	19.03	25.65	19.61	34.93	33.63	37.93
ENSSSCT00000006789	NCOA2	nuclear receptor coactivator 2 [Source:RefSeq peptide;Acc:NP_001107747]	0.47	1.31	0.98	1.28	0.7	3.81	3.68	2.28	3.59
ENSSSCT00000006790	PRDM14	PR/SET domain 14 [Source:HGNC Symbol;Acc:HGNC:14001]	0.23	0.61	0.3	0	0.08	0	0	0	0
ENSSSCT00000006791	SLCO5A1	solute carrier organic anion transporter family member 5A1 [Source:HGNC Symbol;Acc:HGNC:19046]	0	0.02	0	0	0.07	0.1	0.18	0.12	0.25
ENSSSCT00000006792	SULF1	sulfatase 1 [Source:HGNC Symbol;Acc:HGNC:20391]	2.35	5.13	3.16	88.79	87.77	91.1	134.95	167.39	162.48
ENSSSCT00000006794	PREX2	phosphatidylinositol-3,4,5-trisphosphate dependent Rac exchange factor 2 [Source:HGNC Symbol;Acc:HGNC:22950]	0.14	0.24	0.05	3.35	3.02	2.35	5.56	5.61	4.15
ENSSSCT00000006797	-	-	2.79	3.66	2.12	8.13	5.11	6.3	8.3	8.85	8.75
ENSSSCT00000006810	RRS1	ribosome biogenesis regulator homolog [Source:HGNC Symbol;Acc:HGNC:17083]	22.12	15.97	17.36	8.3	16.52	12.77	5.43	5.65	10.22
ENSSSCT00000006814	PDE7A	phosphodiesterase 7A [Source:HGNC Symbol;Acc:HGNC:8791]	2.32	1.72	1.86	35.53	34.37	33.04	21.27	22.01	16.54
ENSSSCT00000006815	MTFR1	mitochondrial fission regulator 1 [Source:HGNC Symbol;Acc:HGNC:29510]	34.74	40.66	37.98	31.51	24.87	25.54	18.77	20.32	20.43
ENSSSCT00000006816	ARMC1	armadillo repeat-containing protein 1 [Source:RefSeq peptide;Acc:NP_001177125]	29.14	36.08	28.86	17.26	16.8	17.75	15.15	18.25	17.47
ENSSSCT00000006817	-	-	2.53	5.05	1.69	11.74	13.71	12.54	17.24	14.64	12.56
ENSSSCT00000006823	GGH	gamma-glutamyl hydrolase [Source:HGNC Symbol;Acc:HGNC:4248]	7.02	7.93	7.76	19.14	14.24	15.11	24.34	21.13	20.11
ENSSSCT00000006826	ASPH	aspartate beta-hydroxylase [Source:HGNC Symbol;Acc:HGNC:757]	5.08	7.36	4.89	10.19	12.6	14.66	20.36	23.46	20.21
ENSSSCT00000006830	CA8	carbonic anhydrase 8 [Source:HGNC Symbol;Acc:HGNC:1382]	1.5	1.19	2.26	0.6	0.69	0.35	0.24	0.11	0.27
ENSSSCT00000006832	TOX	thymocyte selection associated high mobility group box [Source:HGNC Symbol;Acc:HGNC:18988]	0	0	0	0	0.17	0	0	0.36	0.08
ENSSSCT00000006833	NSMAF	neutral sphingomyelinase activation associated factor [Source:HGNC Symbol;Acc:HGNC:8017]	11.23	12.7	10.91	3.87	4.52	4.68	3.99	4.95	3.74
ENSSSCT00000006836	CYP7A1	cytochrome P450 family 7 subfamily A member 1 [Source:HGNC Symbol;Acc:HGNC:2651]	0	0	0	3.1	1.85	0.82	0.15	0.1	0.08
ENSSSCT00000006846	PLAG1	PLAG1 zinc finger [Source:HGNC Symbol;Acc:HGNC:9045]	0.38	0.61	0.58	0.77	1.56	1.62	2.91	3.37	2.97
ENSSSCT00000006849	LYN	LYN proto-oncogene, Src family tyrosine kinase [Source:HGNC Symbol;Acc:HGNC:6735]	33.04	29.86	33.84	12.75	16.04	15.77	11.35	11.2	10.68
ENSSSCT00000006851	-	-	1.06	0.96	0.66	2.19	1.95	1.12	2.93	1.71	2.12
ENSSSCT00000006854	RP1	RP1, axonemal microtubule associated [Source:HGNC Symbol;Acc:HGNC:10263]	0.09	0.32	0.11	0.31	0.43	0.35	0.06	0.1	0.09
ENSSSCT00000006855	SOX17	SRY-box 17 [Source:HGNC Symbol;Acc:HGNC:18122]	10.16	7.17	9.03	4.51	9	7.33	4.1	4.14	5.2
ENSSSCT00000006859	-	-	98.39	112.86	101.54	80.39	60.18	69.03	59.88	64.05	55.95
ENSSSCT00000006862	ATP6V1H	ATPase H+ transporting V1 subunit H [Source:HGNC Symbol;Acc:HGNC:18303]	51.98	51.91	59.01	30.8	30.62	30.1	24.39	27.83	24.51
ENSSSCT00000006869	SNAI2	Sus scrofa snail homolog 2 (Drosophila) (SNAI2), mRNA. [Source:RefSeq mRNA;Acc:NM_001128439]	0	0	0.05	2.5	4.62	5.55	29.08	32.98	38.03
ENSSSCT00000006871	-	-	0	0.17	0.17	16.11	22.75	22.95	110.18	88.67	117.38
ENSSSCT00000006877	-	-	13.62	14.54	12.88	7.07	4.17	6.09	9.85	7.02	8.12
ENSSSCT00000006880	-	-	15.84	24.74	15.38	29.83	32.03	37.73	44.94	55.65	48.61
ENSSSCT00000006882	-	-	1.39	1.19	1.13	8.2	6.67	7.02	11.12	9.25	10.11
ENSSSCT00000006888	SELL	selectin L [Source:HGNC Symbol;Acc:HGNC:10720]	0	0.02	0.01	13.82	6.3	6.19	0.53	0.24	0.29
ENSSSCT00000006891	SELP	P-selectin precursor [Source:RefSeq peptide;Acc:NP_999243]	0	0	0	0.5	0.2	0.24	0.66	0.16	0.84
ENSSSCT00000006892	F5	coagulation factor V (proaccelerin, labile factor) [Source:HGNC Symbol;Acc:HGNC:3542]	0	0	0	0.45	0.64	0.28	1.83	1.09	1.16
ENSSSCT00000006898	NME7	NME/NM23 family member 7 [Source:HGNC Symbol;Acc:HGNC:20461]	0.75	1.49	1.11	4.86	6.83	5.3	6.5	6.32	5.4
ENSSSCT00000006901	ATP1B1	ATPase Na+/K+ transporting subunit beta 1 [Source:HGNC Symbol;Acc:HGNC:804]	0.71	0.53	0.41	45.22	43.18	39.14	42.83	53.12	45.22
ENSSSCT00000006902	DPT	dermatopontin [Source:HGNC Symbol;Acc:HGNC:3011]	0	0.03	0	3.25	1.03	0.55	0.51	0.51	0.36
ENSSSCT00000006905	SFT2D2	SFT2 domain containing 2 [Source:HGNC Symbol;Acc:HGNC:25140]	0.57	0.86	0.38	7	5.63	5.46	5.92	4.21	6.67
ENSSSCT00000006907	GPR161	G protein-coupled receptor 161 [Source:HGNC Symbol;Acc:HGNC:23694]	0	0.03	0.02	0	2.04	0.4	4.38	3.5	7.14
ENSSSCT00000006908	-	-	3.34	5.61	3.29	12.6	11.49	11.71	17.17	16.88	12.36
ENSSSCT00000006909	MPC2	mitochondrial pyruvate carrier 2 [Source:HGNC Symbol;Acc:HGNC:24515]	9.38	10.24	11.3	16.81	25.64	22.11	29.88	27.29	27.29
ENSSSCT00000006912	RCSD1	RCSD domain containing 1 [Source:HGNC Symbol;Acc:HGNC:28310]	14.82	16.86	15.04	4.47	3.95	5.06	4.41	4.65	4.67
ENSSSCT00000006915	CD247	CD247 molecule [Source:HGNC Symbol;Acc:HGNC:1677]	0.5	0	0.16	0.67	1.23	1.14	2.48	1.98	1.32
ENSSSCT00000006918	-	-	0	0	0	0	0	0	0.82	0	0.49
ENSSSCT00000006921	-	-	0	0	0	0.14	0.13	0	0.46	0.82	0.67
ENSSSCT00000006932	ALDH9A1	aldehyde dehydrogenase 9 family member A1 [Source:HGNC Symbol;Acc:HGNC:412]	12.11	3.97	8.47	24.72	27.25	21.34	32.38	27.92	32.31
ENSSSCT00000006933	MGST3	microsomal glutathione S-transferase 3 [Source:HGNC Symbol;Acc:HGNC:7064]	75.01	111.99	75.39	27.91	47.27	42.87	55.52	44.62	42.15
ENSSSCT00000006939	PBX1	PBX homeobox 1 [Source:HGNC Symbol;Acc:HGNC:8632]	0	0.11	0.52	2.78	5.98	3.32	8.52	15.14	12.52
ENSSSCT00000006942	RGS5	Regulator of G-protein signaling 5 [Source:UniProtKB/Swiss-Prot;Acc:Q864Z2]	0.02	0.33	0.18	14.3	7.49	6.54	36.81	37.16	43.3
ENSSSCT00000006943	RGS4	regulator of G-protein signaling 4 [Source:HGNC Symbol;Acc:HGNC:10000]	0.02	0	0.06	0.53	0.8	0.29	1.59	1.87	1.52
ENSSSCT00000006944	CCDC190	coiled-coil domain containing 190 [Source:HGNC Symbol;Acc:HGNC:28736]	0	0	0	1.08	0.77	0.28	0	0	0
ENSSSCT00000006945	HSD17B7	hydroxysteroid 17-beta dehydrogenase 7 [Source:HGNC Symbol;Acc:HGNC:5215]	6.18	5.02	4.77	19.15	20.51	16.03	25.68	19.92	21.35
ENSSSCT00000006946	DDR2	discoidin domain receptor tyrosine kinase 2 [Source:HGNC Symbol;Acc:HGNC:2731]	0.28	0.59	0.31	1.87	2.72	2.3	13.94	11.81	14.58
ENSSSCT00000006948	UAP1	UDP-N-acetylglucosamine pyrophosphorylase 1 [Source:HGNC Symbol;Acc:HGNC:12457]	3.01	3.18	2.77	128.31	91.86	91.26	62.37	62.52	52.11
ENSSSCT00000006952	-	-	0.47	0.29	0.51	0	0.19	0.19	2.8	2.14	2.89
ENSSSCT00000006953	OLFML2B	olfactomedin like 2B [Source:HGNC Symbol;Acc:HGNC:24558]	0.03	0	0.01	0.94	1.1	0.53	17.02	10.42	12.92
ENSSSCT00000006958	FCGR2B	-	0	0	0	0	0.92	0.61	0.27	0.26	0.34
ENSSSCT00000006964	APOA2	apolipoprotein A-II [Source:HGNC Symbol;Acc:HGNC:601]	72.3	75.87	63.17	144.21	169.87	200.73	785.32	623.26	892.1
ENSSSCT00000006966	FCER1G	High affinity immunoglobulin epsilon receptor subunit gamma [Source:UniProtKB/Swiss-Prot;Acc:Q9XSZ6]	13.3	10.23	13.24	0.8	1.02	1.18	2.21	2.09	1.46
ENSSSCT00000006967	NDUFS2	NADH:ubiquinone oxidoreductase core subunit S2 [Source:HGNC Symbol;Acc:HGNC:7708]	224.51	215.28	232.86	181.69	152.01	145.45	113.82	107.12	110.26
ENSSSCT00000006968	ADAMTS4	ADAM metallopeptidase with thrombospondin type 1 motif 4 [Source:HGNC Symbol;Acc:HGNC:220]	0	0	0	0.1	0.36	0.13	1.63	1.35	2.53
ENSSSCT00000006969	B4GALT3	beta-1,4-galactosyltransferase 3 [Source:HGNC Symbol;Acc:HGNC:926]	18.53	17.4	21.72	12.13	17.38	16.22	11.04	9.92	12.43
ENSSSCT00000006976	PFDN2	prefoldin subunit 2 [Source:HGNC Symbol;Acc:HGNC:8867]	48.71	50.81	51.96	61.67	59.79	47.28	25.11	32.17	24.44
ENSSSCT00000006980	TSTD1	thiosulfate sulfurtransferase like domain containing 1 [Source:HGNC Symbol;Acc:HGNC:35410]	82.42	69.93	92.06	29.56	37.31	41.68	43.27	33.08	39.41
ENSSSCT00000006989	SLAMF7	SLAM family member 7 [Source:HGNC Symbol;Acc:HGNC:21394]	0.27	0.35	0.2	0.93	0.81	0.94	1.13	0.83	1.14
ENSSSCT00000007002	PEA15	phosphoprotein enriched in astrocytes 15 [Source:HGNC Symbol;Acc:HGNC:8822]	45.51	52.8	49.79	137.75	108.58	113.82	132.02	115.18	100.23
ENSSSCT00000007003	CASQ1	calsequestrin 1 [Source:HGNC Symbol;Acc:HGNC:1512]	0	0	0	0	0	0.25	0	0.87	0.2
ENSSSCT00000007004	ATP1A2	ATPase Na+/K+ transporting subunit alpha 2 [Source:HGNC Symbol;Acc:HGNC:800]	0	0	0	0.15	0.1	0.06	0	0.08	0
ENSSSCT00000007005	IGSF8	immunoglobulin superfamily member 8 [Source:HGNC Symbol;Acc:HGNC:17813]	0.31	0.16	0.06	0.57	3.77	2.83	0.98	0.69	1.77
ENSSSCT00000007009	-	-	0.13	0.33	0.16	0.19	1.1	0.6	1.31	1.62	1.85
ENSSSCT00000007028	CADM3	cell adhesion molecule 3 [Source:HGNC Symbol;Acc:HGNC:17601]	0	0.09	0.02	3.02	4.66	4.16	20.47	22.49	33.11
ENSSSCT00000007029	ACKR1	atypical chemokine receptor 1 (Duffy blood group) [Source:HGNC Symbol;Acc:HGNC:4035]	0	0	0	0	0.26	0.59	0.48	0.46	0.92
ENSSSCT00000007031	-	-	0	0.02	0	0.47	0.18	0.56	0	0	0
ENSSSCT00000007045	-	-	0	0	0	0	0.18	0.04	10.27	4.18	5.83
ENSSSCT00000007068	KIRREL	kin of IRRE like (Drosophila) [Source:HGNC Symbol;Acc:HGNC:15734]	2.05	1.96	2.38	1.33	2.63	2.3	11.61	15.5	16.63
ENSSSCT00000007071	-	-	0.04	0.07	0.05	1.97	2.15	2.86	1.84	1.34	1.53
ENSSSCT00000007078	ARHGEF11	Rho guanine nucleotide exchange factor 11 [Source:HGNC Symbol;Acc:HGNC:14580]	5.57	5.06	6.22	6.5	13.64	12.35	14.01	12.55	14.8
ENSSSCT00000007080	PEAR1	platelet endothelial aggregation receptor 1 [Source:HGNC Symbol;Acc:HGNC:33631]	0.09	0.34	0.22	0.77	2.09	1.38	6.06	4.75	6.72
ENSSSCT00000007081	NTRK1	neurotrophic receptor tyrosine kinase 1 [Source:HGNC Symbol;Acc:HGNC:8031]	0.04	0.44	0.1	0.03	0	0	0	0	0
ENSSSCT00000007092	IQGAP3	IQ motif containing GTPase activating protein 3 [Source:HGNC Symbol;Acc:HGNC:20669]	28.52	27.46	30.42	20.16	30.74	25.91	11.18	14.15	13.37
ENSSSCT00000007094	BCAN	brevican [Source:HGNC Symbol;Acc:HGNC:23059]	0.32	0.12	0.28	0.02	0.27	0.27	1.79	1.89	1.64
ENSSSCT00000007099	GPATCH4	G-patch domain containing 4 [Source:HGNC Symbol;Acc:HGNC:25982]	21.02	27.31	20.91	9.55	16.67	14.43	11.45	10.27	11.91
ENSSSCT00000007100	MEF2D	myocyte enhancer factor 2D [Source:HGNC Symbol;Acc:HGNC:6997]	1.67	1.42	1.6	2.79	3.58	3.62	6.71	5.83	7.05
ENSSSCT00000007106	CCT3	T-complex protein 1 subunit gamma [Source:RefSeq peptide;Acc:NP_001231109]	305.45	296.13	314.03	204.64	194.43	193.14	145.58	153.55	155.16
ENSSSCT00000007107	GLMP	glycosylated lysosomal membrane protein [Source:HGNC Symbol;Acc:HGNC:29436]	58.41	43.92	67.9	16.21	37.59	35.5	32.07	35.27	51.32
ENSSSCT00000007108	TMEM79	transmembrane protein 79 [Source:HGNC Symbol;Acc:HGNC:28196]	26.57	14.6	25.29	2.48	6.87	4.38	2.95	3.98	3.69
ENSSSCT00000007114	-	-	4.4	4.48	4.41	3.62	6.65	6.31	1.98	2.99	3.63
ENSSSCT00000007116	MEX3A	mex-3 RNA binding family member A [Source:HGNC Symbol;Acc:HGNC:33482]	0.04	0.04	0	0	0.49	0.44	0.17	0.98	0.77
ENSSSCT00000007119	UBQLN4	ubiquilin 4 [Source:HGNC Symbol;Acc:HGNC:1237]	46.38	46.48	49.68	15.73	25.99	23.99	24.68	25.68	27.98
ENSSSCT00000007121	ARHGEF2	Rho/Rac guanine nucleotide exchange factor 2 [Source:HGNC Symbol;Acc:HGNC:682]	0.52	0.54	0.58	8.68	13.2	11.02	28.4	30.03	35.55
ENSSSCT00000007129	-	-	13.06	9.3	13.67	3.46	5.52	5.58	6.53	6.19	7.37
ENSSSCT00000007131	RUSC1	RUN and SH3 domain containing 1 [Source:HGNC Symbol;Acc:HGNC:17153]	0.68	0.09	0.56	0.84	1.44	1.7	1.73	1.5	2.01
ENSSSCT00000007132	FDPS	farnesyl diphosphate synthase [Source:HGNC Symbol;Acc:HGNC:3631]	74.25	42.94	62.82	140.93	194.6	192.46	216.38	201.7	209.54
ENSSSCT00000007140	SCAMP3	secretory carrier membrane protein 3 [Source:RefSeq peptide;Acc:NP_001172098]	65.05	47.76	68.36	16.96	37.82	41.11	24.77	31.89	37.95
ENSSSCT00000007141	FAM189B	family with sequence similarity 189 member B [Source:HGNC Symbol;Acc:HGNC:1233]	0.2	0.02	0.23	0.51	1	0.91	2.6	2.24	3.96
ENSSSCT00000007143	GBA	glucosylceramidase beta [Source:HGNC Symbol;Acc:HGNC:4177]	135.32	142.02	137.53	33.96	49.94	48.74	51.11	48.27	54.54
ENSSSCT00000007144	MTX1	Metaxin-1 [Source:UniProtKB/Swiss-Prot;Acc:Q27HK4]	73.29	52.94	69.56	18.18	35.39	34.9	30.19	31.15	35.65
ENSSSCT00000007145	THBS3	thrombospondin 3 [Source:HGNC Symbol;Acc:HGNC:11787]	0.09	0.14	0.13	0.89	0.98	0.5	5.66	4.34	5.6
ENSSSCT00000007146	MUC1	mucin 1, cell surface associated [Source:HGNC Symbol;Acc:HGNC:7508]	0.02	0.16	0.12	3.42	3.07	2.79	1.29	2.36	2.05
ENSSSCT00000007152	EFNA1	ephrin-A1 [Source:HGNC Symbol;Acc:HGNC:3221]	16.42	13.03	17.91	39.37	54.08	55.96	43.48	56.1	50.02
ENSSSCT00000007154	-	-	6.94	4.07	5.96	0.64	3.38	2.81	2.98	2.7	2.96
ENSSSCT00000007155	-	-	0.84	0.45	1.19	1.69	2.78	2.38	0.96	0.78	1.2
ENSSSCT00000007160	FLAD1	flavin adenine dinucleotide synthetase 1 [Source:HGNC Symbol;Acc:HGNC:24671]	10.01	8.43	11.27	2.13	5.44	4.41	2.97	3.72	4.21
ENSSSCT00000007172	SHE	Src homology 2 domain containing E [Source:HGNC Symbol;Acc:HGNC:27004]	0.1	0.03	0.07	0.52	0.28	0.07	2.18	1.38	1.51
ENSSSCT00000007177	-	-	24.14	21.09	24.79	10.37	12.24	11.84	12.6	11.36	13.04
ENSSSCT00000007183	-	-	1035.81	1015.52	1092.16	1165.79	832.07	942.26	603.5	552.65	553.65
ENSSSCT00000007188	SLC39A1	solute carrier family 39 member 1 [Source:HGNC Symbol;Acc:HGNC:12876]	233.43	198.4	223.77	53.87	133.08	118.29	63.6	69.82	77.18
ENSSSCT00000007189	GATAD2B	GATA zinc finger domain containing 2B [Source:HGNC Symbol;Acc:HGNC:30778]	9.35	11.21	10.99	20.98	19.85	21.23	27.33	31.67	25.91
ENSSSCT00000007196	DENND4B	DENN domain containing 4B [Source:HGNC Symbol;Acc:HGNC:29044]	0.96	0.8	0.84	1.11	2.49	1.49	2.14	2.44	2.83
ENSSSCT00000007197	SLC27A3	solute carrier family 27 member 3 [Source:HGNC Symbol;Acc:HGNC:10997]	0.54	0.63	0.59	4.51	17.09	14.14	10.14	12.83	15.47
ENSSSCT00000007200	NPR1	natriuretic peptide receptor 1 [Source:HGNC Symbol;Acc:HGNC:7943]	0.93	0.81	0.89	2.39	3.62	4.02	20.32	17.28	21.69
ENSSSCT00000007209	S100A16	-	4.44	4.17	6.08	5.34	1.04	3.39	2.58	1.58	2.98
ENSSSCT00000007211	S100A14	S100 calcium binding protein A14 [Source:HGNC Symbol;Acc:HGNC:18901]	94.7	55.68	97.28	21.35	54.47	38.52	21.31	24.61	33.16
ENSSSCT00000007217	S100A9	S100 calcium binding protein A9 [Source:HGNC Symbol;Acc:HGNC:10499]	0	0	0	22.48	10.55	5	0	0	0
ENSSSCT00000007218	S100A12	Protein S100-A12 [Source:UniProtKB/Swiss-Prot;Acc:P80310]	0	0	0	1.79	2.13	3.98	0	0	0
ENSSSCT00000007226	-	-	4.39	4.05	5	0	0.07	0.21	0.52	3.52	0.73
ENSSSCT00000007258	SELENBP1	selenium binding protein 1 [Source:HGNC Symbol;Acc:HGNC:10719]	0.35	0.25	0.03	14	26.83	24.98	21.34	24.09	22.93
ENSSSCT00000007259	RFX5	regulatory factor X5 [Source:HGNC Symbol;Acc:HGNC:9986]	0.11	0.2	0.08	4	3.94	4.17	5.45	5.93	5.95
ENSSSCT00000007272	GABPB2	GA binding protein transcription factor beta subunit 2 [Source:HGNC Symbol;Acc:HGNC:28441]	20.46	23.97	18.72	11.28	10.94	11.8	13.87	13.64	10.91
ENSSSCT00000007278	MINDY1	MINDY lysine 48 deubiquitinase 1 [Source:HGNC Symbol;Acc:HGNC:25648]	3.88	3.09	4.09	8.94	9.85	9.45	10.91	9.62	9.03
ENSSSCT00000007279	ANXA9	annexin A9 [Source:HGNC Symbol;Acc:HGNC:547]	2.55	1.68	1.64	7.97	11.9	11.22	6.94	5.91	7.23
ENSSSCT00000007282	ARNT	aryl hydrocarbon receptor nuclear translocator [Source:HGNC Symbol;Acc:HGNC:700]	14.8	18.42	16.46	29.17	26.85	28.12	46.09	47.16	46.75
ENSSSCT00000007283	CTSK	cathepsin K [Source:HGNC Symbol;Acc:HGNC:2536]	2.78	5.4	2.03	15.7	16.88	12.95	27.76	22.5	24.78
ENSSSCT00000007284	CTSS	cathepsin S [Source:HGNC Symbol;Acc:HGNC:2545]	0.04	0.5	0.24	7.54	3.95	2.37	2.33	1.82	1.9
ENSSSCT00000007292	CIART	circadian associated repressor of transcription [Source:HGNC Symbol;Acc:HGNC:25200]	0.19	0.52	0.67	3.57	3.64	2.54	2.34	3.87	2.54
ENSSSCT00000007296	-	-	32.74	38.88	31.4	13.78	27.38	21.51	17.29	17.26	17.72
ENSSSCT00000007305	BOLA1	bolA family member 1 [Source:HGNC Symbol;Acc:HGNC:24263]	52.76	33.51	46	17.7	17.09	19.55	11.36	18.65	23.65
ENSSSCT00000007306	HIST2H2AB	histone cluster 2 H2A family member b [Source:HGNC Symbol;Acc:HGNC:20508]	19.78	7.45	25.95	3.79	5.1	4.64	5.37	5.22	3.53
ENSSSCT00000007316	FCGR1A	-	0	0.83	0.76	0	0	0.57	0	0	0
ENSSSCT00000007317	-	-	1.27	2.38	1.11	0.24	0.62	0.49	0	0	0
ENSSSCT00000007318	HFE2	hemochromatosis type 2 (juvenile) [Source:HGNC Symbol;Acc:HGNC:4887]	0	0	0	0	0	0	0.51	0.18	0.4
ENSSSCT00000007325	PEX11B	peroxisomal biogenesis factor 11 beta [Source:HGNC Symbol;Acc:HGNC:8853]	11.66	12.16	12.49	1.93	5.81	4.42	6.45	3.97	6.23
ENSSSCT00000007332	PDZK1	PDZ domain containing 1 [Source:HGNC Symbol;Acc:HGNC:8821]	1.26	1.39	1.07	31.2	28.86	26.98	16.82	15.05	14.44
ENSSSCT00000007335	GJA5	gap junction protein alpha 5 [Source:HGNC Symbol;Acc:HGNC:4279]	0.16	0.04	0.04	0.52	0.92	0.63	4.27	5.14	12.94
ENSSSCT00000007336	ACP6	acid phosphatase 6, lysophosphatidic [Source:HGNC Symbol;Acc:HGNC:29609]	8.06	8.87	8.55	7.9	9.6	9.81	25.82	15.29	20.71
ENSSSCT00000007337	BCL9	B-cell CLL/lymphoma 9 [Source:HGNC Symbol;Acc:HGNC:1008]	4.44	4.39	3.89	3.63	9.64	8.17	9.03	10.08	11.9
ENSSSCT00000007340	CHD1L	chromodomain helicase DNA binding protein 1 like [Source:HGNC Symbol;Acc:HGNC:1916]	5.78	8.14	5.81	18.02	20.55	19.06	19.19	17.86	18.21
ENSSSCT00000007341	FMO5	flavin containing monooxygenase 5 [Source:HGNC Symbol;Acc:HGNC:3773]	0.43	0.3	0.53	5.63	4.44	4.44	6.95	7.02	7.58
ENSSSCT00000007349	NOTCH2	notch 2 [Source:HGNC Symbol;Acc:HGNC:7882]	1.02	1.14	1.62	3.8	7.58	5.69	11.15	13.53	13
ENSSSCT00000007357	HMGCS2	Hydroxymethylglutaryl-CoA synthase, mitochondrial [Source:UniProtKB/Swiss-Prot;Acc:O02734]	0	0	0	0	0.35	0.12	2.99	1.28	1.46
ENSSSCT00000007358	PHGDH	D-3-phosphoglycerate dehydrogenase [Source:UniProtKB/Swiss-Prot;Acc:A5GFY8]	2.79	1.21	2.9	8.78	25.4	21.07	71.8	45.74	70.58
ENSSSCT00000007359	ZNF697	zinc finger protein 697 [Source:HGNC Symbol;Acc:HGNC:32034]	1.61	1.01	2.13	5.61	9.42	5.39	5.41	4.46	6.7
ENSSSCT00000007360	HSD3B1	3 beta-hydroxysteroid dehydrogenase/Delta 5-->4-isomerase 3-beta-hydroxy-Delta(5)-steroid dehydrogenase Steroid Delta-isomerase [Source:UniProtKB/Swiss-Prot;Acc:Q9N119]	0	0	0	1.72	3.38	5.16	1.68	3.75	3.79
ENSSSCT00000007361	HAO2	hydroxyacid oxidase 2 [Source:HGNC Symbol;Acc:HGNC:4810]	0	0.02	0.22	0.21	1.06	0.76	3.83	2.31	3.73
ENSSSCT00000007369	WDR3	WD repeat domain 3 [Source:HGNC Symbol;Acc:HGNC:12755]	62.66	79.07	61.46	39.5	37.6	32.93	24.08	26.3	22.74
ENSSSCT00000007370	GDAP2	ganglioside induced differentiation associated protein 2 [Source:HGNC Symbol;Acc:HGNC:18010]	44.33	49.31	44.17	25.74	19.37	21.16	17.11	15.94	14.65
ENSSSCT00000007371	FAM46C	family with sequence similarity 46 member C [Source:HGNC Symbol;Acc:HGNC:24712]	0.65	0.4	1.27	1.59	3.42	4.07	9.49	9.45	11.73
ENSSSCT00000007374	VTCN1	V-set domain containing T-cell activation inhibitor 1 [Source:HGNC Symbol;Acc:HGNC:28873]	0	0	0	4.85	3.45	2.09	0.15	4.01	0.61
ENSSSCT00000007377	CD101	CD101 molecule [Source:HGNC Symbol;Acc:HGNC:5949]	0.01	0.03	0.08	0.13	0.12	0.2	0.42	0.29	0.27
ENSSSCT00000007383	CH242-280N19.2	lymphocyte function-associated antigen 3 precursor [Source:RefSeq peptide;Acc:NP_998960]	6.9	8.34	8.71	22.41	16.74	17.15	20.67	24.17	21.01
ENSSSCT00000007385	ATP1A1	sodium/potassium-transporting ATPase subunit alpha-1 precursor [Source:RefSeq peptide;Acc:NP_999414]	628.18	553.96	685.32	303.99	436.71	411.32	309.4	301	334.83
ENSSSCT00000007387	MAB21L3	mab-21 like 3 [Source:HGNC Symbol;Acc:HGNC:26787]	6.76	7.71	9.27	13.63	26.29	21.54	14.97	14.09	12.69
ENSSSCT00000007388	SLC22A15	solute carrier family 22 member 15 [Source:HGNC Symbol;Acc:HGNC:20301]	0.24	0.26	0.23	1.34	1.51	1.52	1.32	1.64	1.57
ENSSSCT00000007390	CASQ2	calsequestrin 2 [Source:HGNC Symbol;Acc:HGNC:1513]	0.81	0.59	0.46	0	0	0	0	0.46	0
ENSSSCT00000007393	TSPAN2	tetraspanin 2 [Source:HGNC Symbol;Acc:HGNC:20659]	0.17	0.64	0.05	3.4	6.12	3.05	4.27	5.02	3.96
ENSSSCT00000007398	NRAS	GTPase NRas [Source:UniProtKB/Swiss-Prot;Acc:Q2MJK3]	100.62	101.25	96.01	60.12	50.69	54.38	63.33	62.52	61.93
ENSSSCT00000007399	AMPD1	adenosine monophosphate deaminase 1 [Source:HGNC Symbol;Acc:HGNC:468]	0.53	0.85	0.81	0	0.05	0.13	0.22	0.13	0.1
ENSSSCT00000007404	OLFML3	olfactomedin like 3 [Source:HGNC Symbol;Acc:HGNC:24956]	0.85	0.88	0.82	3.57	11.4	10.08	80.99	77.19	106.53
ENSSSCT00000007407	DCLRE1B	DNA cross-link repair 1B [Source:HGNC Symbol;Acc:HGNC:17641]	1.97	2.01	2.15	2.63	1.79	3.23	6.01	5.89	6.19
ENSSSCT00000007409	BCL2L15	BCL2 like 15 [Source:HGNC Symbol;Acc:HGNC:33624]	0.19	0.46	0.23	0.88	0.78	0.91	2.68	2.59	2.06
ENSSSCT00000007413	MAGI3	membrane associated guanylate kinase, WW and PDZ domain containing 3 [Source:HGNC Symbol;Acc:HGNC:29647]	6.93	6.71	6.93	4.38	3.68	3.19	5.5	4.92	5.05
ENSSSCT00000007415	SLC16A1	monocarboxylate transporter 1 [Source:RefSeq peptide;Acc:NP_001121917]	29.48	35.79	29.93	128.49	130.32	120.68	122.13	113.06	118.48
ENSSSCT00000007422	MOV10	Mov10 RISC complex RNA helicase [Source:HGNC Symbol;Acc:HGNC:7200]	4.43	4.31	4.52	3.75	9.49	7.69	11.23	9.32	14.84
ENSSSCT00000007423	RHOC	ras homolog family member C [Source:HGNC Symbol;Acc:HGNC:669]	142.34	91.64	151	36.01	69.96	58.38	43.72	49.66	63.6
ENSSSCT00000007424	-	-	45.15	48.23	50.31	105.06	85.47	85.28	22.76	22.81	20.79
ENSSSCT00000007426	WNT2B	Wnt family member 2B [Source:HGNC Symbol;Acc:HGNC:12781]	0.01	0.1	0.03	0.88	0.6	1.05	3.47	2.6	2.54
ENSSSCT00000007427	CTTNBP2NL	CTTNBP2 N-terminal like [Source:HGNC Symbol;Acc:HGNC:25330]	3.11	3.17	3.32	7.65	7	7.15	7.6	8.99	8.49
ENSSSCT00000007433	RAP1A	RAP1A, member of RAS oncogene family [Source:HGNC Symbol;Acc:HGNC:9855]	40.1	49.81	43.42	41.77	33.2	31.78	22.86	25.7	24.08
ENSSSCT00000007437	ATP5F1	ATP synthase, H+ transporting, mitochondrial Fo complex subunit B1 [Source:HGNC Symbol;Acc:HGNC:840]	400.08	378.83	372.9	211.33	194.98	208.45	169.69	185.32	161.96
ENSSSCT00000007438	WDR77	WD repeat domain 77 [Source:HGNC Symbol;Acc:HGNC:29652]	41.88	30.79	40.7	15.74	17.89	19.19	11.66	14.14	14.01
ENSSSCT00000007441	-	-	0.48	0.45	0.28	6.1	6.32	4.46	3.54	2.72	3.36
ENSSSCT00000007445	DENND2D	DENN domain containing 2D [Source:HGNC Symbol;Acc:HGNC:26192]	14.13	14.11	15.2	4.97	4.93	3.75	3.79	5.56	7.08
ENSSSCT00000007460	-	-	0	0	0	0.09	0.52	1.05	0.2	0.58	0.51
ENSSSCT00000007466	-	-	0	0	0.07	0.95	1.16	0.88	4.78	4.88	5.48
ENSSSCT00000007471	EPS8L3	EPS8 like 3 [Source:HGNC Symbol;Acc:HGNC:21297]	0	0	0.08	0	0.61	0.39	1.76	2.46	1.85
ENSSSCT00000007472	GSTM3	glutathione S-transferase mu 3 [Source:HGNC Symbol;Acc:HGNC:4635]	0.81	0.27	0.05	1.87	4.94	3.1	5.11	5.99	3.55
ENSSSCT00000007473	-	-	0	0	0	0	1.2	4.66	6.3	2.55	9.78
ENSSSCT00000007479	ATXN7L2	ataxin 7 like 2 [Source:HGNC Symbol;Acc:HGNC:28713]	0.98	1.28	0.84	1.25	3.46	2.96	2.1	2.64	2.89
ENSSSCT00000007482	SORT1	sortilin 1 [Source:HGNC Symbol;Acc:HGNC:11186]	2.24	1.6	1.39	20.46	32.66	32.03	43.26	49.35	48.52
ENSSSCT00000007487	KIAA1324	KIAA1324 [Source:HGNC Symbol;Acc:HGNC:29618]	0.11	0.16	0.15	1.57	2.87	3.43	0.72	0.44	0.72
ENSSSCT00000007491	WDR47	WD repeat domain 47 [Source:HGNC Symbol;Acc:HGNC:29141]	1.92	2.57	2.38	9.06	6.49	5.89	9.07	8.96	7.98
ENSSSCT00000007492	-	-	6.14	8.58	6.04	12.37	11.6	8.36	17.27	18	16.62
ENSSSCT00000007493	-	-	0	0	0	0	0	0	0.4	0.19	0.33
ENSSSCT00000007495	FNDC7	fibronectin type III domain containing 7 [Source:HGNC Symbol;Acc:HGNC:26668]	0.07	0.11	0.02	0	0.17	0.26	0.45	0.71	0.24
ENSSSCT00000007498	-	-	25.46	35.78	37.5	7.53	8.82	8.15	22.12	17.26	17.65
ENSSSCT00000007500	SLC25A24	solute carrier family 25 member 24 [Source:HGNC Symbol;Acc:HGNC:20662]	36.07	39.65	28.98	94.45	72.88	68.14	114.28	109.92	104.39
ENSSSCT00000007503	FAM102B	family with sequence similarity 102 member B [Source:HGNC Symbol;Acc:HGNC:27637]	17.71	20.67	17.2	3.12	3.73	3.69	6	4.34	6.44
ENSSSCT00000007504	-	-	7.57	7.56	6.36	2.5	3.48	2.58	9.32	8.88	9.97
ENSSSCT00000007506	-	-	1.77	1.32	1.9	0.37	1.41	1.29	0.67	0.32	0.9
ENSSSCT00000007510	COL11A1	collagen type XI alpha 1 chain [Source:HGNC Symbol;Acc:HGNC:2186]	0.6	0.43	0.75	0.47	1.38	0.81	15.93	13.7	14.42
ENSSSCT00000007511	OLFM3	olfactomedin 3 [Source:HGNC Symbol;Acc:HGNC:17990]	0	0	0	0	0.06	0.03	0.37	0.35	0.18
ENSSSCT00000007514	EXTL2	exostosin like glycosyltransferase 2 [Source:HGNC Symbol;Acc:HGNC:3516]	1.54	0.92	1.67	4.03	2.87	3.64	5.72	4.5	5.06
ENSSSCT00000007515	VCAM1	vascular cell adhesion molecule 1 [Source:HGNC Symbol;Acc:HGNC:12663]	0	0.02	0	3.22	1.82	1.56	6.48	3.98	5.08
ENSSSCT00000007517	CDC14A	cell division cycle 14A [Source:HGNC Symbol;Acc:HGNC:1718]	1.69	1.89	2.06	5.57	6.27	6.37	5.01	5.98	3.73
ENSSSCT00000007524	SLC35A3	solute carrier family 35 member A3 [Source:HGNC Symbol;Acc:HGNC:11023]	46.75	61.86	48.03	238.65	209.87	199.84	88.79	92.53	83.48
ENSSSCT00000007527	FRRS1	ferric-chelate reductase 1 precursor [Source:RefSeq peptide;Acc:NP_001121958]	29.28	35.57	31.04	21.11	15.55	17.21	16.4	15.99	18.17
ENSSSCT00000007528	PALMD	palmdelphin [Source:HGNC Symbol;Acc:HGNC:15846]	0	0	0.03	1.73	2.21	1.24	0.14	0.08	0.13
ENSSSCT00000007530	PLPPR5	phospholipid phosphatase related 5 [Source:HGNC Symbol;Acc:HGNC:31703]	0.13	0	0	0.54	1.05	0.35	0.49	1.16	0.55
ENSSSCT00000007531	-	-	101.39	113.04	100.58	94.2	64.07	69.76	39.85	44.37	37.77
ENSSSCT00000007532	DPYD	dihydropyrimidine dehydrogenase [Source:RefSeq peptide;Acc:NP_999209]	0.51	0.68	0.47	4.18	3.17	3.22	7.33	5.32	5.96
ENSSSCT00000007533	PTBP2	polypyrimidine tract binding protein 2 [Source:HGNC Symbol;Acc:HGNC:17662]	0.76	1.79	0.64	5.32	3.75	4.27	5.88	6.01	2.72
ENSSSCT00000007542	-	-	1.17	1.6	2.07	5	2.9	3.31	5	7.22	6.71
ENSSSCT00000007543	-	-	3.85	5.76	4.42	12.66	11.48	12.13	37.32	39.22	40.72
ENSSSCT00000007544	-	-	4.22	6.92	4.02	18.28	15.9	14.78	46.54	45.61	50.44
ENSSSCT00000007545	ABCA4	ATP binding cassette subfamily A member 4 [Source:HGNC Symbol;Acc:HGNC:34]	0.11	0.03	0.09	0.06	0.05	0.2	0.6	0.81	1.01
ENSSSCT00000007546	GCLM	glutamate-cysteine ligase modifier subunit [Source:HGNC Symbol;Acc:HGNC:4312]	11.16	11.97	11.83	6.06	4.87	4.93	5.34	5.16	4.1
ENSSSCT00000007548	BCAR3	breast cancer anti-estrogen resistance 3 [Source:HGNC Symbol;Acc:HGNC:973]	11.19	7.14	10.49	21.44	29.98	26.54	17.11	18.41	18.05
ENSSSCT00000007551	TMED5	transmembrane p24 trafficking protein 5 [Source:HGNC Symbol;Acc:HGNC:24251]	96.09	124.89	93.86	67.8	64	67.36	59.91	64.47	59.11
ENSSSCT00000007552	-	-	0.8	1.69	0.94	4.13	3.47	3.09	3.19	5.31	4.83
ENSSSCT00000007557	-	-	3.57	4.9	3.11	1.5	2.98	2.68	2.65	1.79	1.53
ENSSSCT00000007569	-	-	0.08	0.13	0.04	0.45	0.57	0.44	3.21	1.71	1.7
ENSSSCT00000007570	HFM1	HFM1, ATP dependent DNA helicase homolog [Source:HGNC Symbol;Acc:HGNC:20193]	0.25	0.63	0.36	0.9	1.25	1.09	1.53	1.88	1.47
ENSSSCT00000007571	-	-	1.29	0.62	0.34	4.59	4.14	5.39	8.74	7.39	8.79
ENSSSCT00000007573	-	-	4.22	1.73	2.55	20.89	20.74	26.96	12.53	8.81	5.6
ENSSSCT00000007574	-	-	12.89	16.74	17.12	49.59	54.58	46.72	28.97	36.92	34.4
ENSSSCT00000007575	LRRC8C	leucine rich repeat containing 8 family member C [Source:HGNC Symbol;Acc:HGNC:25075]	0.14	0.13	0.12	1.09	1.13	0.93	7.03	6.69	7.54
ENSSSCT00000007579	GBP4	-	0	0	0	2.33	2.38	2.66	0	0.05	0.12
ENSSSCT00000007583	GBP2	-	0.38	0.63	0.36	1.64	5.28	2.46	2.61	2.62	2.01
ENSSSCT00000007584	GBP1	-	0	0	0	8.9	8.79	4.73	0.08	0	0
ENSSSCT00000007587	GTF2B	general transcription factor IIB [Source:HGNC Symbol;Acc:HGNC:4648]	48.85	55.47	51.71	39.03	36.66	36.1	27.82	30.67	26.9
ENSSSCT00000007590	LMO4	LIM domain only 4 [Source:HGNC Symbol;Acc:HGNC:6644]	6.11	5.51	4.34	11.12	8.43	9.1	34.31	34.56	37.85
ENSSSCT00000007594	-	-	0	0	0	0.16	0.02	0.06	0.96	0.59	1.74
ENSSSCT00000007595	CLCA1	chloride channel accessory 1 [Source:HGNC Symbol;Acc:HGNC:2015]	0	0	0	0.13	0.12	0.08	0.02	0.2	0.15
ENSSSCT00000007599	ODF2L	outer dense fiber of sperm tails 2 like [Source:HGNC Symbol;Acc:HGNC:29225]	2.26	2.5	1.64	6.96	5.8	4.03	3.92	5.05	5.32
ENSSSCT00000007605	-	-	0	0	0	0.94	3.16	0	16.03	14.18	9.69
ENSSSCT00000007609	-	-	54.38	99.98	74.3	38.42	37.39	29.95	22.29	34.33	19.61
ENSSSCT00000007614	MCOLN3	-	0	0.08	0	0	0.6	0.1	0.84	0.7	0.56
ENSSSCT00000007619	-	-	106.88	69.41	118.25	22.79	75.97	62.72	32.77	33.59	46.43
ENSSSCT00000007620	GSDMD	gasdermin D [Source:HGNC Symbol;Acc:HGNC:25697]	0.03	0.21	0	0.26	0.66	0.31	1.22	0.77	1.48
ENSSSCT00000007631	CLDN23	claudin 23 [Source:HGNC Symbol;Acc:HGNC:17591]	0	0	0	0.11	1.55	1.46	1.82	3	4
ENSSSCT00000007633	LONRF1	LON peptidase N-terminal domain and ring finger 1 [Source:HGNC Symbol;Acc:HGNC:26302]	1.09	1.57	1.11	4.06	4.34	4.24	5.57	5.83	5.49
ENSSSCT00000007634	KIAA1456	KIAA1456 [Source:HGNC Symbol;Acc:HGNC:26725]	0	0.06	0.03	0.41	0.75	0.55	0.42	0.89	0.61
ENSSSCT00000007635	-	-	19.68	30.66	20.66	56.43	59.62	59.8	71.33	74.34	75.93
ENSSSCT00000007636	-	-	0	0	0	3.43	0.98	1.14	5.79	3.12	0
ENSSSCT00000007643	-	-	3.08	2.43	2.77	17.23	34.7	27.03	7.61	5.04	6.47
ENSSSCT00000007646	MICU3	mitochondrial calcium uptake family member 3 [Source:HGNC Symbol;Acc:HGNC:27820]	0.05	0.52	0.31	0.38	1.29	1.09	1.28	3.37	1.59
ENSSSCT00000007647	ZDHHC2	zinc finger DHHC-type containing 2 [Source:HGNC Symbol;Acc:HGNC:18469]	0.83	2.34	1.04	3.91	2.98	3.62	5.19	4.69	4.61
ENSSSCT00000007650	MTMR7	myotubularin related protein 7 [Source:HGNC Symbol;Acc:HGNC:7454]	24.4	25.64	25.6	9.16	6.51	7.22	2.49	2.65	2.96
ENSSSCT00000007652	SLC7A2	-	0.41	0.38	0.74	0.18	0.87	0.73	3.69	2.76	3.67
ENSSSCT00000007653	PDGFRL	platelet derived growth factor receptor like [Source:HGNC Symbol;Acc:HGNC:8805]	0.27	0.11	0	0	0	0	1.33	0.49	1.18
ENSSSCT00000007662	CH242-286D19.2	-	9.59	5.5	5.93	5.42	5.11	4.73	2.45	0.89	3.61
ENSSSCT00000007665	ZFP42	ZFP42 zinc finger protein [Source:HGNC Symbol;Acc:HGNC:30949]	406.47	405.12	380.76	252.99	235.97	239.12	179.11	155.91	149.72
ENSSSCT00000007668	-	-	0.02	0	0.05	0.26	0.06	0.12	0.39	0.28	0.37
ENSSSCT00000007669	-	-	0.13	0.01	0.38	0.21	0.25	0.18	0.97	1.76	1.55
ENSSSCT00000007673	CSGALNACT1	chondroitin sulfate N-acetylgalactosaminyltransferase 1 [Source:HGNC Symbol;Acc:HGNC:24290]	0.01	0	0.05	0.13	0.3	0.09	0.76	0.54	0.7
ENSSSCT00000007691	ANK1	ankyrin 1 [Source:HGNC Symbol;Acc:HGNC:492]	0	0.01	0	0	0.05	0.1	8.2	3.91	4.96
ENSSSCT00000007696	-	-	2.19	1.82	2.7	3.31	7.67	9	8.77	8.46	11.48
ENSSSCT00000007701	PLAT	plasminogen activator, tissue type [Source:HGNC Symbol;Acc:HGNC:9051]	0.29	0.12	0.2	4.88	8.88	8.77	12.88	20.03	17.12
ENSSSCT00000007702	AP3M2	adaptor related protein complex 3 mu 2 subunit [Source:HGNC Symbol;Acc:HGNC:570]	0.18	0.2	0.31	0.34	0.62	0.37	0.77	1.27	0.81
ENSSSCT00000007703	-	-	3.06	7.31	2.91	9.47	12.58	10.26	26.14	23.78	26.93
ENSSSCT00000007705	NAT1	N-acetyltransferase 1 [Source:HGNC Symbol;Acc:HGNC:7645]	0.99	0.82	0.78	5.1	4.66	3.6	9.59	7.14	7.93
ENSSSCT00000007707	-	-	0	0	0.02	0.01	0.14	0.03	0.37	0.09	0.21
ENSSSCT00000007708	PRNP	prion protein [Source:HGNC Symbol;Acc:HGNC:9449]	0.98	0.63	0.75	6.6	6.07	6.11	23.23	24.39	24.67
ENSSSCT00000007715	TRMT6	tRNA methyltransferase 6 [Source:HGNC Symbol;Acc:HGNC:20900]	20.59	21.72	23.47	15.53	11.55	10.58	11.14	11.68	11.83
ENSSSCT00000007717	CRLS1	cardiolipin synthase 1 [Source:HGNC Symbol;Acc:HGNC:16148]	28.64	26.84	29.45	21.03	17.42	14.14	14.22	15.61	15.02
ENSSSCT00000007723	FERMT1	fermitin family member 1 [Source:HGNC Symbol;Acc:HGNC:15889]	17.5	15.65	17.5	222.29	187.58	197.53	128.04	143.62	119.27
ENSSSCT00000007725	-	-	11.22	17.21	12.59	22.86	38.49	37.91	25.11	42.06	44.88
ENSSSCT00000007726	-	bone morphogenetic protein 2 precursor [Source:RefSeq peptide;Acc:NP_001182328]	1.38	0.65	1.1	0.36	4.81	3.2	2.58	4.77	4.52
ENSSSCT00000007727	PLCB1	phospholipase C beta 1 [Source:HGNC Symbol;Acc:HGNC:15917]	0.17	0.11	0.3	1.89	2.04	1.2	12.44	10.17	12.63
ENSSSCT00000007729	PLCB4	phospholipase C beta 4 [Source:HGNC Symbol;Acc:HGNC:9059]	0	0.01	0.01	0.14	0.55	0.09	0.7	1.55	1.01
ENSSSCT00000007732	PAK5	p21 (RAC1) activated kinase 5 [Source:HGNC Symbol;Acc:HGNC:15916]	0.02	0	0	0.15	0.87	0.85	1.78	1.1	1.51
ENSSSCT00000007735	MKKS	McKusick-Kaufman syndrome [Source:HGNC Symbol;Acc:HGNC:7108]	53.25	53.77	52.68	22.13	17.73	18.34	14.2	17.88	16.04
ENSSSCT00000007738	JAG1	jagged 1 [Source:HGNC Symbol;Acc:HGNC:6188]	0.13	0.13	0.24	2.35	3.62	2.63	6.64	6.11	6.28
ENSSSCT00000007743	SPTLC3	serine palmitoyltransferase long chain base subunit 3 [Source:HGNC Symbol;Acc:HGNC:16253]	6.37	3.22	5.46	2.49	2.43	2.69	2.75	2.95	3.28
ENSSSCT00000007744	ISM1	isthmin 1 [Source:HGNC Symbol;Acc:HGNC:16213]	0.02	0.02	0.13	0.5	0.72	0.28	11.63	15.81	14.23
ENSSSCT00000007747	NDUFAF5	NADH:ubiquinone oxidoreductase complex assembly factor 5 [Source:HGNC Symbol;Acc:HGNC:15899]	11.45	11	12.16	8.13	8.34	11.02	7.93	3.88	4.6
ENSSSCT00000007750	FLRT3	fibronectin leucine rich transmembrane protein 3 [Source:HGNC Symbol;Acc:HGNC:3762]	23.06	30.28	21.24	31.98	28.29	29.21	53.86	72.91	62.93
ENSSSCT00000007756	BFSP1	beaded filament structural protein 1 [Source:HGNC Symbol;Acc:HGNC:1040]	3.19	2.39	3.43	0.99	0.74	1.93	0.87	1.44	1.18
ENSSSCT00000007757	DSTN	destrin (actin depolymerizing factor) [Source:HGNC Symbol;Acc:HGNC:15750]	541.83	736.6	544.64	812.34	541.07	619.41	358.3	410.89	309.73
ENSSSCT00000007760	SNX5	sorting nexin 5 [Source:HGNC Symbol;Acc:HGNC:14969]	243.96	266.96	238.69	136.49	102.82	101.85	97.24	89.85	86.39
ENSSSCT00000007766	-	-	0.15	0.91	0.45	3.63	3.73	3.14	5.36	5.38	5.85
ENSSSCT00000007772	SLC24A3	solute carrier family 24 member 3 [Source:HGNC Symbol;Acc:HGNC:10977]	0	0	0	0	0	0	1.3	1.12	2.51
ENSSSCT00000007788	CD93	CD93 molecule [Source:HGNC Symbol;Acc:HGNC:15855]	0	0	0	0.67	1.67	0.83	5.22	3.65	6.69
ENSSSCT00000007790	NAPB	NSF attachment protein beta [Source:HGNC Symbol;Acc:HGNC:15751]	0.42	0.78	0.39	2.32	2.52	1.78	1.56	1.67	1.55
ENSSSCT00000007791	NXT1	nuclear transport factor 2 like export factor 1 [Source:HGNC Symbol;Acc:HGNC:15913]	69.79	77.28	71.07	27.56	34.28	47.82	16.04	25.69	21.47
ENSSSCT00000007805	ACSS1	acyl-CoA synthetase short-chain family member 1 [Source:HGNC Symbol;Acc:HGNC:16091]	0.02	0.21	0.24	15.86	35.15	27.6	25.53	28.93	34.09
ENSSSCT00000007808	-	-	48.39	48.38	47.17	19.3	13	15.57	15.32	17.89	14.32
ENSSSCT00000007811	ADRA1D	adrenoceptor alpha 1D [Source:HGNC Symbol;Acc:HGNC:280]	0	0.03	0	0	0.17	0.09	0.16	0.17	0.39
ENSSSCT00000007812	SMOX	spermine oxidase [Source:HGNC Symbol;Acc:HGNC:15862]	0.99	1.04	0.98	5.35	8.31	8.59	6.78	6.95	7.1
ENSSSCT00000007817	ADAM33	ADAM metallopeptidase domain 33 [Source:HGNC Symbol;Acc:HGNC:15478]	0	0	0	0	0	0	0.23	0.11	0.57
ENSSSCT00000007820	-	-	0	0	0	0.33	0.42	0.12	0.92	0.34	1.47
ENSSSCT00000007824	CDC25B	cell division cycle 25B [Source:HGNC Symbol;Acc:HGNC:1726]	2.85	3.65	4	1.59	1.41	2.08	5.09	5.83	5.23
ENSSSCT00000007830	-	-	1.59	1.91	1.43	10.03	25.42	20.43	31.06	25.49	47.63
ENSSSCT00000007834	LZTS3	leucine zipper tumor suppressor family member 3 [Source:HGNC Symbol;Acc:HGNC:30139]	22.66	17.24	21.9	4.18	13.24	11.48	15.9	15.1	21.65
ENSSSCT00000007836	AVP	arginine vasopressin [Source:HGNC Symbol;Acc:HGNC:894]	0	0	0	6.9	34.59	28.4	1.15	2.38	4.24
ENSSSCT00000007837	OXT	Oxytocin-neurophysin 1 Oxytocin Neurophysin 1 [Source:UniProtKB/Swiss-Prot;Acc:P01177]	0	0	0	0	1.76	0.5	4.24	2.29	9.82
ENSSSCT00000007838	MRPS26	mitochondrial ribosomal protein S26 [Source:HGNC Symbol;Acc:HGNC:14045]	70.11	58.32	76.53	44.16	57.65	60.47	35.85	32.37	43.35
ENSSSCT00000007839	PTPRA	protein tyrosine phosphatase, receptor type A [Source:HGNC Symbol;Acc:HGNC:9664]	59.94	96.93	63.81	43.63	37.46	36.98	40.64	45.03	42.56
ENSSSCT00000007843	CPXM1	carboxypeptidase X, M14 family member 1 [Source:HGNC Symbol;Acc:HGNC:15771]	0.5	0.32	0.6	0.84	2.9	2.34	6.22	7.79	9.31
ENSSSCT00000007844	EBF4	early B-cell factor 4 [Source:HGNC Symbol;Acc:HGNC:29278]	0.03	0	0.04	0.36	0.55	0.51	0.62	0.85	0.84
ENSSSCT00000007846	IDH3B	isocitrate dehydrogenase [Source:RefSeq peptide;Acc:NP_001038040]	102.76	108.82	115.26	90.9	56.2	66.59	40.88	41.37	45.52
ENSSSCT00000007848	-	-	166.1	178.38	166.53	129.34	125.74	116.86	100.33	89.48	89.68
ENSSSCT00000007863	NSFL1C	NSFL1 cofactor [Source:HGNC Symbol;Acc:HGNC:15912]	38.76	28.11	38.83	11.86	24.83	19.65	18.34	18.19	21.18
ENSSSCT00000007866	SDCBP2	syndecan binding protein 2 [Source:HGNC Symbol;Acc:HGNC:15756]	1.2	2.14	1.14	0.42	1.15	1.8	0.1	0.18	0.43
ENSSSCT00000007871	C20orf202	chromosome 20 open reading frame 202 [Source:HGNC Symbol;Acc:HGNC:37254]	3.09	5.23	5.5	1.02	0.65	0.49	0	0.65	0.76
ENSSSCT00000007878	SLC52A3	solute carrier family 52 member 3 [Source:HGNC Symbol;Acc:HGNC:16187]	10.58	5.16	13.56	16.96	33.53	30.87	6.68	8	8.72
ENSSSCT00000007891	ZCCHC3	zinc finger CCHC-type containing 3 [Source:HGNC Symbol;Acc:HGNC:16230]	0.76	0.71	0.43	0.61	1.87	1.47	2.46	1.97	3.12
ENSSSCT00000007892	C20orf96	chromosome 20 open reading frame 96 [Source:HGNC Symbol;Acc:HGNC:16227]	0	0.08	0	0	0	0.1	0.58	0.95	0.85
ENSSSCT00000007907	ID1	inhibitor of DNA binding 1, dominant negative helix-loop-helix protein [Source:HGNC Symbol;Acc:HGNC:5360]	7.16	8.05	10.37	39.97	94.49	84.9	37.29	59.57	58.52
ENSSSCT00000007909	BCL2L1	BCL2 like 1 [Source:HGNC Symbol;Acc:HGNC:992]	105.7	82.78	108.55	11.5	21.38	19.03	25.47	26.15	34.46
ENSSSCT00000007920	-	-	0	0	0	0	0.05	0.17	1.27	0.38	0.64
ENSSSCT00000007921	-	-	0.63	0.63	0.42	0	0.55	0.18	3.28	3.11	1.72
ENSSSCT00000007931	NOL4L	nucleolar protein 4 like [Source:HGNC Symbol;Acc:HGNC:16106]	1.34	1.85	1.87	6.06	7.99	7.82	11.17	9.66	10.93
ENSSSCT00000007932	-	-	4.16	1.98	0.68	9.31	12.87	11.4	0	0	0.42
ENSSSCT00000007935	DNMT3B	DNA methyltransferase 3 beta [Source:HGNC Symbol;Acc:HGNC:2979]	154.58	147.71	152.63	231.06	333.42	305.18	135.51	160.33	144.34
ENSSSCT00000007936	MAPRE1	microtubule associated protein RP/EB family member 1 [Source:HGNC Symbol;Acc:HGNC:6890]	224.42	193.54	220.3	144.25	128.15	118.94	113.25	119.25	108.3
ENSSSCT00000007949	CDK5RAP1	CDK5 regulatory subunit associated protein 1 [Source:HGNC Symbol;Acc:HGNC:15880]	12.83	11.49	15.53	6.37	9.15	7.59	5.5	4.91	6.32
ENSSSCT00000007950	SNTA1	syntrophin alpha 1 [Source:HGNC Symbol;Acc:HGNC:11167]	0	0	0	0	0.28	0.04	0.25	0.67	0.56
ENSSSCT00000007962	ASIP	agouti signaling protein [Source:HGNC Symbol;Acc:HGNC:745]	0	0	0	0.5	0.1	0.63	1.87	0.21	0.2
ENSSSCT00000007963	AHCY	adenosylhomocysteinase [Source:HGNC Symbol;Acc:HGNC:343]	584.08	526.86	623.21	340.67	413.19	420.92	314.82	308.31	334.06
ENSSSCT00000007966	MAP1LC3A	microtubule associated protein 1 light chain 3 alpha [Source:HGNC Symbol;Acc:HGNC:6838]	0.69	0.51	0.51	2.06	3.27	4.48	5.24	5.32	5.91
ENSSSCT00000007970	GGT7	gamma-glutamyltransferase 7 [Source:HGNC Symbol;Acc:HGNC:4259]	0.2	0.18	0.2	1.32	4.63	3.04	5.81	4.93	7.7
ENSSSCT00000007972	GSS	glutathione synthetase [Source:RefSeq peptide;Acc:NP_001231554]	11.12	7.99	10.46	3.95	5.47	4.67	4.54	5.02	5.86
ENSSSCT00000007995	-	-	27.95	32.61	29.96	16.87	22.08	23.77	17.75	15.85	14.78
ENSSSCT00000008002	CNBD2	cyclic nucleotide binding domain containing 2 [Source:HGNC Symbol;Acc:HGNC:16145]	0.88	1.45	1.08	0.3	0.57	0.84	0.37	0.31	0.29
ENSSSCT00000008003	EPB41L1	erythrocyte membrane protein band 4.1 like 1 [Source:HGNC Symbol;Acc:HGNC:3378]	56.16	53.09	59.12	7.23	10.03	11.95	11.96	10.31	14.43
ENSSSCT00000008004	AAR2	AAR2 splicing factor homolog [Source:HGNC Symbol;Acc:HGNC:15886]	24.14	21.96	28.77	6.78	15.44	11.34	11.71	13.43	16.13
ENSSSCT00000008006	-	-	5.29	5.23	5.77	15.5	19.01	22.76	29.31	34.24	28.14
ENSSSCT00000008007	DLGAP4	DLG associated protein 4 [Source:HGNC Symbol;Acc:HGNC:24476]	0.03	0.09	0	0.42	0.43	0.16	0.45	0.47	0.24
ENSSSCT00000008012	NDRG3	NDRG family member 3 [Source:HGNC Symbol;Acc:HGNC:14462]	119.98	122.1	127.85	45.16	39.69	41.28	52.71	42.43	49.89
ENSSSCT00000008014	SOGA1	suppressor of glucose, autophagy associated 1 [Source:HGNC Symbol;Acc:HGNC:16111]	0.53	0.64	0.56	1.1	3.22	2.22	3.62	4.21	4.53
ENSSSCT00000008027	NNAT	neuronatin [Source:HGNC Symbol;Acc:HGNC:7860]	1.08	0.91	1.37	4.8	10.39	7.67	3.21	11.57	7
ENSSSCT00000008036	KIAA1755	KIAA1755 [Source:HGNC Symbol;Acc:HGNC:29372]	0.01	0.04	0	0.16	0.45	0.5	0.25	0.5	0.59
ENSSSCT00000008042	PPP1R16B	protein phosphatase 1 regulatory subunit 16B [Source:HGNC Symbol;Acc:HGNC:15850]	5.27	6.41	5.51	1.67	2.67	2.33	3.04	2.58	3.47
ENSSSCT00000008043	FAM83D	family with sequence similarity 83 member D [Source:HGNC Symbol;Acc:HGNC:16122]	15.29	11.4	16.07	31.4	31.95	28.79	5.88	9.9	8.77
ENSSSCT00000008053	-	-	2.55	3.63	3.28	9.05	13.01	10.83	9.88	8.47	9.85
ENSSSCT00000008056	-	-	3.39	11.85	3.71	24.1	40.75	31.01	24.16	17.01	16.54
ENSSSCT00000008062	MYBL2	MYB proto-oncogene like 2 [Source:HGNC Symbol;Acc:HGNC:7548]	72.15	59.31	72.18	19.88	47.62	42.44	28.87	25.83	30.97
ENSSSCT00000008065	-	-	2.11	1.31	1.78	0.38	0.47	0.58	3.14	4.4	3.14
ENSSSCT00000008067	HNF4A	hepatocyte nuclear factor 4 alpha [Source:HGNC Symbol;Acc:HGNC:5024]	9.51	11.02	9.91	24	43.24	43.3	47.63	42.94	58.04
ENSSSCT00000008069	FITM2	Fat storage-inducing transmembrane protein 2 [Source:UniProtKB/Swiss-Prot;Acc:B2LYG4]	27.75	15.19	27.09	9.89	15.6	12.09	15.06	12.2	13.18
ENSSSCT00000008081	TOMM34	translocase of outer mitochondrial membrane 34 [Source:HGNC Symbol;Acc:HGNC:15746]	9.64	7.32	9.49	2.21	5.62	5.42	4.59	6.3	5.45
ENSSSCT00000008084	-	-	18.18	18.52	13.62	40.19	39.22	36.52	33.9	25.18	27.5
ENSSSCT00000008099	-	pancreatic trypsin inhibitor-like isoform 1 precursor [Source:RefSeq peptide;Acc:NP_001231406]	0.04	0.04	0	0	0.17	0.11	1.25	0.7	0.41
ENSSSCT00000008101	SDC4	syndecan 4 [Source:HGNC Symbol;Acc:HGNC:10661]	22.34	10.36	26.88	3.35	11.76	6.65	9.62	10.23	10.71
ENSSSCT00000008110	PTI	-	1.18	0.83	1.89	64.72	109.45	118.6	84.46	111.28	89.31
ENSSSCT00000008126	UBE2C	ubiquitin conjugating enzyme E2 C [Source:HGNC Symbol;Acc:HGNC:15937]	82.57	66.81	86.77	39.85	51.1	57.49	35.92	34.74	36.62
ENSSSCT00000008138	-	-	1.49	1.89	0.59	2.31	6.71	6.69	32.15	19.05	23.08
ENSSSCT00000008144	CD40	Tumor necrosis factor receptor superfamily member 5 [Source:UniProtKB/Swiss-Prot;Acc:Q8SQ34]	0	0.34	0.22	1.89	4.28	2.69	2.02	1.43	0.74
ENSSSCT00000008155	SLC2A10	solute carrier family 2 member 10 [Source:HGNC Symbol;Acc:HGNC:13444]	0	0	0	0	0	0	0.34	0.25	0.9
[truncated: 6,238 more rows]
