# Supplementary material for: Global Transcriptomic Analyses Reveal Genes Involved in Conceptus Development During the Implantation Stages in Pigs
Source: Front Genet. 2021 Feb 24;12:584995. doi: 10.3389/fgene.2021.584995 (PMC7943634; doi:10.3389/fgene.2021.584995)
Supplement: Supplementary file 3 [file Table_3.XLSX]

## Sheet: Sheet1
Supplemental Table S3 Primer sequence for the selected genes for Real-time RT-PCR
Gene name	Primer sequence			Tm (°C)
RBP4	F	CTCGTTTCTCCGGCACCT		60
	R	TTAAAAGACGGACTCGACCCT
VIM	F	TTCTTTGGCACGTCTTGACC		60
	R	TGGATTTCCTCATCGTGCAG
PSAP	F	TGTTGAAAGACAATGCCACT		60
	R	GAGTCAACGATCTCCTTGCAC
IL1B2	F	AGCAGAACAAAAGCCCGTCT		60
	R	TTCTTCAGCCCATGTGGAC
IFNG	F	CAGGCCATTCAAAGGAGCAT		60
	R	GAGTTCACTGATGGCTTTGCG
SFN	F	CAACCTGCTCTCAGTGGCCTA		60
	R	TCCCGATATTCTCGCACCT
PLPP1	F	ACCGGTCCTCATCCTTAAAGCA		60
	R	CGCTGTCCAGTTCGAGACAC
CA2	F	GGAATTCACTGGCTTTGACC		60
	R	TCTCTGAGCACAATCCACGTC
PAG-2	F	TGCTGCGTACGTTAAGGAAG		60
	R	GGATCCAGCTGTCACTCTCG
GAPDH	F	ATCCCGCCAACATCAAAT		60
	R	CACGCCCATCACAAACAT
