# Supplementary material for: Global Transcriptomic Analyses Reveal Genes Involved in Conceptus Development During the Implantation Stages in Pigs
Source: Front Genet. 2021 Feb 24;12:584995. doi: 10.3389/fgene.2021.584995 (PMC7943634; doi:10.3389/fgene.2021.584995)
Supplement: Supplementary file 4 [file Table_4.XLSX]

## Sheet: Sheet1
Supplemental Table S4 Validation of RNA-seq results by using q-PCR
Genes	Methods	Day 9	Day 12	Day 15	Correlation
RBP4	q-PCR	1.12	440.11	1307.55	0.99
	FPKM	3.72	655.73	1398.42
VIM	q-PCR	0.99	243.37	622.12	0.97
	FPKM	0.93	75.66	463.74
PSAP	q-PCR	118.69	45.73	1.32	0.93
	FPKM	3637.05	193.26	153.13
IL1B2	q-PCR	342.12	76.6	1.74	0.98
	FPKM	2513.46	30.8	2.25
IFNG	q-PCR	1.17	7228.8	3808.61	0.93
	FPKM	34.9	34531.6	6204.26
SFN	q-PCR	110.98	30.61	1.35	0.98
	FPKM	1098.08	151.77	61.59
PLPP1	q-PCR	1.47	943.1	534.02	0.95
	FPKM	0.83	188.28	53.81
CA2	q-PCR	1.47	1206.69	286.18	0.93
	FPKM	2.6	124.47	72
PAG-2	q-PCR	1.11	456.07	162.94	0.91
	FPKM	29.1	19748.4	14275.7
