# Supplementary material for: Global Transcriptomic Analyses Reveal Genes Involved in Conceptus Development During the Implantation Stages in Pigs
Source: Front Genet. 2021 Feb 24;12:584995. doi: 10.3389/fgene.2021.584995 (PMC7943634; doi:10.3389/fgene.2021.584995)
Supplement: Supplementary file 5 [file Table_5.XLSX]

## Sheet: GO enrichment analysis
Supplemental Table S5 The GO enrichment analysis of differentially co-expressed genes
Category	Term	Count	%	PValue	Genes	List Total	Pop Hits	Pop Total	Fold Enrichment	Bonferroni	Benjamini	FDR
GOTERM_BP_DIRECT	GO:0007507~heart development	16	2.06986	2.79e-05	ENSSSCT00000018565, ENSSSCT00000013132, ENSSSCT00000022448, ENSSSCT00000015550, ENSSSCT00000017133, ENSSSCT00000012333, ENSSSCT00000023255, ENSSSCT00000018929, ENSSSCT00000009890, ENSSSCT00000009559, ENSSSCT00000005143, ENSSSCT00000024674, ENSSSCT00000036612, ENSSSCT00000004447, ENSSSCT00000003903, ENSSSCT00000011170	551	91	11368	3.62753	0.0543224	0.0558249	0.0557413
GOTERM_BP_DIRECT	GO:0008217~regulation of blood pressure	8	1.03493	0.000134	ENSSSCT00000010390, ENSSSCT00000000251, ENSSSCT00000012672, ENSSSCT00000011432, ENSSSCT00000018929, ENSSSCT00000009890, ENSSSCT00000006084, ENSSSCT00000009706	551	25	11368	6.60211	0.235218	0.0848339	0.0847068
GOTERM_BP_DIRECT	GO:0007156~homophilic cell adhesion via plasma membrane adhesion molecules	13	1.68176	0.000157	ENSSSCT00000022933, ENSSSCT00000012771, ENSSSCT00000018600, ENSSSCT00000023372, ENSSSCT00000009590, ENSSSCT00000006698, ENSSSCT00000007028, ENSSSCT00000033634, ENSSSCT00000004126, ENSSSCT00000026686, ENSSSCT00000033754, ENSSSCT00000016292, ENSSSCT00000002977	551	72	11368	3.72515	0.269576	0.0848339	0.0847068
GOTERM_BP_DIRECT	GO:0007596~blood coagulation	9	1.16429	0.000169	ENSSSCT00000014473, ENSSSCT00000010075, ENSSSCT00000006892, ENSSSCT00000026256, ENSSSCT00000009854, ENSSSCT00000017457, ENSSSCT00000004466, ENSSSCT00000027504, ENSSSCT00000035671	551	34	11368	5.4613	0.287898	0.0848339	0.0847068
GOTERM_BP_DIRECT	GO:0030199~collagen fibril organization	7	0.905563	0.000622	ENSSSCT00000015550, ENSSSCT00000011264, ENSSSCT00000001000, ENSSSCT00000006323, ENSSSCT00000016639, ENSSSCT00000006946, ENSSSCT00000022836	551	23	11368	6.27918	0.712284	0.242992	0.242628
GOTERM_BP_DIRECT	GO:0071526~semaphorin-plexin signaling pathway	6	0.776197	0.000728	ENSSSCT00000005149, ENSSSCT00000008978, ENSSSCT00000016774, ENSSSCT00000012478, ENSSSCT00000032595, ENSSSCT00000026339	551	16	11368	7.73684	0.767689	0.242992	0.242628
GOTERM_BP_DIRECT	GO:0001755~neural crest cell migration	8	1.03493	0.00085	ENSSSCT00000010390, ENSSSCT00000005149, ENSSSCT00000008978, ENSSSCT00000027524, ENSSSCT00000016774, ENSSSCT00000018039, ENSSSCT00000012478, ENSSSCT00000026339	551	33	11368	5.00159	0.817775	0.242992	0.242628
GOTERM_BP_DIRECT	GO:0016525~negative regulation of angiogenesis	8	1.03493	0.00102595	ENSSSCT00000016774, ENSSSCT00000034520, ENSSSCT00000013557, ENSSSCT00000000999, ENSSSCT00000017154, ENSSSCT00000005009, ENSSSCT00000005647, ENSSSCT00000012913	551	34	11368	4.85449	0.872039	0.256744	0.256359
GOTERM_BP_DIRECT	GO:0030198~extracellular matrix organization	9	1.16429	0.00146142	ENSSSCT00000006149, ENSSSCT00000013052, ENSSSCT00000006953, ENSSSCT00000000011, ENSSSCT00000033974, ENSSSCT00000018347, ENSSSCT00000022465, ENSSSCT00000010258, ENSSSCT00000012090, ENSSSCT00000010116	551	46	11368	4.03661	0.946569	0.325085	0.324598
GOTERM_BP_DIRECT	GO:0001525~angiogenesis	13	1.68176	0.00185631	ENSSSCT00000010161, ENSSSCT00000017775, ENSSSCT00000014853, ENSSSCT00000016569, ENSSSCT00000002072, ENSSSCT00000018929, ENSSSCT00000000251, ENSSSCT00000002056, ENSSSCT00000007335, ENSSSCT00000029853, ENSSSCT00000036589, ENSSSCT00000034595, ENSSSCT00000017154, ENSSSCT00000027848	551	94	11368	2.8533	0.975806	0.371633	0.371076
GOTERM_BP_DIRECT	GO:0042118~endothelial cell activation	4	0.517464	0.00340578	ENSSSCT00000022448, ENSSSCT00000036612, ENSSSCT00000018144, ENSSSCT00000005009	551	7	11368	11.7895	0.998923	0.613712	0.612792
GOTERM_BP_DIRECT	GO:0045429~positive regulation of nitric oxide biosynthetic process	5	0.646831	0.00367859	ENSSSCT00000010093, ENSSSCT00000000519, ENSSSCT00000018324, ENSSSCT00000012837, ENSSSCT00000036649, ENSSSCT00000010601	551	14	11368	7.36842	0.999378	0.613712	0.612792
GOTERM_BP_DIRECT	GO:0048813~dendrite morphogenesis	5	0.646831	0.00964305	ENSSSCT00000005763, ENSSSCT00000006679, ENSSSCT00000004884, ENSSSCT00000033704, ENSSSCT00000010403	551	18	11368	5.73099	1	1	0.999
GOTERM_BP_DIRECT	GO:0043537~negative regulation of blood vessel endothelial cell migration	4	0.517464	0.010472	ENSSSCT00000000251, ENSSSCT00000003426, ENSSSCT00000034520, ENSSSCT00000017154	551	10	11368	8.25263	1	1	0.999
GOTERM_BP_DIRECT	GO:0021766~hippocampus development	6	0.776197	0.0117844	ENSSSCT00000027524, ENSSSCT00000031816, ENSSSCT00000017370, ENSSSCT00000024678, ENSSSCT00000033704, ENSSSCT00000017371	551	29	11368	4.2686	1	1	0.999
GOTERM_BP_DIRECT	GO:0005975~carbohydrate metabolic process	12	1.55239	0.0133731	ENSSSCT00000005777, ENSSSCT00000030579, ENSSSCT00000014234, ENSSSCT00000014597, ENSSSCT00000005540, ENSSSCT00000017654, ENSSSCT00000008484, ENSSSCT00000010038, ENSSSCT00000015305, ENSSSCT00000023781, ENSSSCT00000010116, ENSSSCT00000009905	551	106	11368	2.33565	1	1	0.999
GOTERM_BP_DIRECT	GO:0048843~negative regulation of axon extension involved in axon guidance	5	0.646831	0.0141447	ENSSSCT00000005149, ENSSSCT00000008978, ENSSSCT00000016774, ENSSSCT00000012478, ENSSSCT00000026339	551	20	11368	5.15789	1	1	0.999
GOTERM_BP_DIRECT	GO:0030168~platelet activation	5	0.646831	0.0141447	ENSSSCT00000009855, ENSSSCT00000014473, ENSSSCT00000009856, ENSSSCT00000009854, ENSSSCT00000012913	551	20	11368	5.15789	1	1	0.999
GOTERM_BP_DIRECT	GO:0042475~odontogenesis of dentin-containing tooth	6	0.776197	0.0155792	ENSSSCT00000010638, ENSSSCT00000017133, ENSSSCT00000018039, ENSSSCT00000018382, ENSSSCT00000017370, ENSSSCT00000017371	551	31	11368	3.99321	1	1	0.999
GOTERM_BP_DIRECT	GO:0045879~negative regulation of smoothened signaling pathway	4	0.517464	0.0178627	ENSSSCT00000024018, ENSSSCT00000013862, ENSSSCT00000009905, ENSSSCT00000029331	551	12	11368	6.87719	1	1	0.999
GOTERM_BP_DIRECT	GO:0007155~cell adhesion	13	1.68176	0.0188661	ENSSSCT00000022933, ENSSSCT00000022465, ENSSSCT00000010258, ENSSSCT00000033634, ENSSSCT00000009759, ENSSSCT00000007145, ENSSSCT00000002056, ENSSSCT00000035666, ENSSSCT00000006323, ENSSSCT00000035454, ENSSSCT00000004108, ENSSSCT00000034520, ENSSSCT00000032891, ENSSSCT00000036483	551	126	11368	2.12865	1	1	0.999
GOTERM_BP_DIRECT	GO:0051045~negative regulation of membrane protein ectodomain proteolysis	3	0.388098	0.0211942	ENSSSCT00000030891, ENSSSCT00000018688, ENSSSCT00000013426	551	5	11368	12.3789	1	1	0.999
GOTERM_BP_DIRECT	GO:0010763~positive regulation of fibroblast migration	3	0.388098	0.0211942	ENSSSCT00000034520, ENSSSCT00000010536, ENSSSCT00000006946	551	5	11368	12.3789	1	1	0.999
GOTERM_BP_DIRECT	GO:0019800~peptide cross-linking via chondroitin 4-sulfate glycosaminoglycan	3	0.388098	0.0211942	ENSSSCT00000018347, ENSSSCT00000013956, ENSSSCT00000000999	551	5	11368	12.3789	1	1	0.999
GOTERM_BP_DIRECT	GO:0002040~sprouting angiogenesis	4	0.517464	0.0224022	ENSSSCT00000016774, ENSSSCT00000034520, ENSSSCT00000018929, ENSSSCT00000005647	551	13	11368	6.34818	1	1	0.999
GOTERM_BP_DIRECT	GO:0006508~proteolysis	11	1.42303	0.0226057	ENSSSCT00000018027, ENSSSCT00000007843, ENSSSCT00000014473, ENSSSCT00000026256, ENSSSCT00000001564, ENSSSCT00000014662, ENSSSCT00000004466, ENSSSCT00000014312, ENSSSCT00000002072, ENSSSCT00000017185, ENSSSCT00000014309	551	100	11368	2.26947	1	1	0.999
GOTERM_BP_DIRECT	GO:0051781~positive regulation of cell division	5	0.646831	0.0266482	ENSSSCT00000010161, ENSSSCT00000008861, ENSSSCT00000029853, ENSSSCT00000008860, ENSSSCT00000017990	551	24	11368	4.29825	1	1	0.999
GOTERM_BP_DIRECT	GO:0030326~embryonic limb morphogenesis	5	0.646831	0.0266482	ENSSSCT00000010161, ENSSSCT00000007335, ENSSSCT00000036589, ENSSSCT00000033980, ENSSSCT00000034595, ENSSSCT00000029331, ENSSSCT00000009848	551	24	11368	4.29825	1	1	0.999
GOTERM_BP_DIRECT	GO:0050919~negative chemotaxis	4	0.517464	0.0275087	ENSSSCT00000008978, ENSSSCT00000016774, ENSSSCT00000012478, ENSSSCT00000026339	551	14	11368	5.89474	1	1	0.999
GOTERM_BP_DIRECT	GO:0045410~positive regulation of interleukin-6 biosynthetic process	3	0.388098	0.030782	ENSSSCT00000032865, ENSSSCT00000000519, ENSSSCT00000009817	551	6	11368	10.3158	1	1	0.999
GOTERM_BP_DIRECT	GO:0035988~chondrocyte proliferation	3	0.388098	0.030782	ENSSSCT00000010570, ENSSSCT00000006725, ENSSSCT00000006946	551	6	11368	10.3158	1	1	0.999
GOTERM_BP_DIRECT	GO:0043116~negative regulation of vascular permeability	3	0.388098	0.030782	ENSSSCT00000016167, ENSSSCT00000009572, ENSSSCT00000018929	551	6	11368	10.3158	1	1	0.999
GOTERM_BP_DIRECT	GO:0032963~collagen metabolic process	3	0.388098	0.030782	ENSSSCT00000012925, ENSSSCT00000000742, ENSSSCT00000025559	551	6	11368	10.3158	1	1	0.999
GOTERM_BP_DIRECT	GO:0035385~Roundabout signaling pathway	3	0.388098	0.030782	ENSSSCT00000013132, ENSSSCT00000009572, ENSSSCT00000016639	551	6	11368	10.3158	1	1	0.999
GOTERM_BP_DIRECT	GO:0001938~positive regulation of endothelial cell proliferation	6	0.776197	0.0315738	ENSSSCT00000000251, ENSSSCT00000022448, ENSSSCT00000018113, ENSSSCT00000036612, ENSSSCT00000027504, ENSSSCT00000036588, ENSSSCT00000009683	551	37	11368	3.34566	1	1	0.999
GOTERM_BP_DIRECT	GO:0051965~positive regulation of synapse assembly	6	0.776197	0.0315738	ENSSSCT00000028024, ENSSSCT00000012771, ENSSSCT00000033368, ENSSSCT00000002687, ENSSSCT00000010403, ENSSSCT00000018130	551	37	11368	3.34566	1	1	0.999
GOTERM_BP_DIRECT	GO:0000122~negative regulation of transcription from RNA polymerase II promoter	24	3.10479	0.0321146	ENSSSCT00000008190, ENSSSCT00000010390, ENSSSCT00000012672, ENSSSCT00000024018, ENSSSCT00000015465, ENSSSCT00000015663, ENSSSCT00000012277, ENSSSCT00000018039, ENSSSCT00000029331, ENSSSCT00000005763, ENSSSCT00000004830, ENSSSCT00000003245, ENSSSCT00000029853, ENSSSCT00000036589, ENSSSCT00000005009, ENSSSCT00000016492, ENSSSCT00000016167, ENSSSCT00000010161, ENSSSCT00000018486, ENSSSCT00000017133,…	551	315	11368	1.57193	1	1	0.999
GOTERM_BP_DIRECT	GO:0006953~acute-phase response	4	0.517464	0.0331792	ENSSSCT00000014473, ENSSSCT00000006034, ENSSSCT00000012534, ENSSSCT00000012911	551	15	11368	5.50175	1	1	0.999
GOTERM_BP_DIRECT	GO:0010951~negative regulation of endopeptidase activity	5	0.646831	0.0347642	ENSSSCT00000024303, ENSSSCT00000002750, ENSSSCT00000013426, ENSSSCT00000012534, ENSSSCT00000012911	551	26	11368	3.96761	1	1	0.999
GOTERM_BP_DIRECT	GO:0045600~positive regulation of fat cell differentiation	5	0.646831	0.039302	ENSSSCT00000017441, ENSSSCT00000012672, ENSSSCT00000024674, ENSSSCT00000010225, ENSSSCT00000010899	551	27	11368	3.82066	1	1	0.999
GOTERM_BP_DIRECT	GO:0048706~embryonic skeletal system development	4	0.517464	0.0394069	ENSSSCT00000032524, ENSSSCT00000019090, ENSSSCT00000010161, ENSSSCT00000017370	551	16	11368	5.15789	1	1	0.999
GOTERM_BP_DIRECT	GO:0032695~negative regulation of interleukin-12 production	3	0.388098	0.0417325	ENSSSCT00000034520, ENSSSCT00000035165, ENSSSCT00000010899	551	7	11368	8.84211	1	1	0.999
GOTERM_BP_DIRECT	GO:0071397~cellular response to cholesterol	3	0.388098	0.0417325	ENSSSCT00000018039, ENSSSCT00000029331, ENSSSCT00000006836	551	7	11368	8.84211	1	1	0.999
GOTERM_BP_DIRECT	GO:0048762~mesenchymal cell differentiation	3	0.388098	0.0417325	ENSSSCT00000022448, ENSSSCT00000036612, ENSSSCT00000036589, ENSSSCT00000034595	551	7	11368	8.84211	1	1	0.999
GOTERM_BP_DIRECT	GO:0010468~regulation of gene expression	7	0.905563	0.0417931	ENSSSCT00000008190, ENSSSCT00000022448, ENSSSCT00000014473, ENSSSCT00000036612, ENSSSCT00000008786, ENSSSCT00000003426, ENSSSCT00000012913	551	53	11368	2.72493	1	1	0.999
GOTERM_BP_DIRECT	GO:0010628~positive regulation of gene expression	11	1.42303	0.0468233	ENSSSCT00000035182, ENSSSCT00000016222, ENSSSCT00000012075, ENSSSCT00000022448, ENSSSCT00000010161, ENSSSCT00000009679, ENSSSCT00000036612, ENSSSCT00000011432, ENSSSCT00000004447, ENSSSCT00000007836, ENSSSCT00000018929	551	113	11368	2.00838	1	1	0.999
GOTERM_BP_DIRECT	GO:0051258~protein polymerization	3	0.388098	0.0538918	ENSSSCT00000009855, ENSSSCT00000009856, ENSSSCT00000009854	551	8	11368	7.73684	1	1	0.999
GOTERM_BP_DIRECT	GO:0008104~protein localization	5	0.646831	0.0548413	ENSSSCT00000007028, ENSSSCT00000016414, ENSSSCT00000008786, ENSSSCT00000026658, ENSSSCT00000000516	551	30	11368	3.4386	1	1	0.999
GOTERM_BP_DIRECT	GO:0061053~somite development	3	0.388098	0.0671179	ENSSSCT00000017441, ENSSSCT00000018039, ENSSSCT00000029331	551	9	11368	6.87719	1	1	0.999
GOTERM_BP_DIRECT	GO:0010596~negative regulation of endothelial cell migration	3	0.388098	0.0671179	ENSSSCT00000010570, ENSSSCT00000009572, ENSSSCT00000000999	551	9	11368	6.87719	1	1	0.999
GOTERM_BP_DIRECT	GO:0043616~keratinocyte proliferation	3	0.388098	0.0671179	ENSSSCT00000018382, ENSSSCT00000009817, ENSSSCT00000029331	551	9	11368	6.87719	1	1	0.999
GOTERM_BP_DIRECT	GO:0001701~in utero embryonic development	11	1.42303	0.0682304	ENSSSCT00000014174, ENSSSCT00000010638, ENSSSCT00000000251, ENSSSCT00000017133, ENSSSCT00000036589, ENSSSCT00000018039, ENSSSCT00000008786, ENSSSCT00000023255, ENSSSCT00000034595, ENSSSCT00000009890, ENSSSCT00000029331, ENSSSCT00000013528	551	121	11368	1.8756	1	1	0.999
GOTERM_BP_DIRECT	GO:0043086~negative regulation of catalytic activity	4	0.517464	0.0696377	ENSSSCT00000030891, ENSSSCT00000018688, ENSSSCT00000013426, ENSSSCT00000027958	551	20	11368	4.12632	1	1	0.999
GOTERM_BP_DIRECT	GO:0007160~cell-matrix adhesion	6	0.776197	0.0700055	ENSSSCT00000005546, ENSSSCT00000036457, ENSSSCT00000012962, ENSSSCT00000012090, ENSSSCT00000032891, ENSSSCT00000010116	551	46	11368	2.69108	1	1	0.999
GOTERM_BP_DIRECT	GO:0019221~cytokine-mediated signaling pathway	10	1.29366	0.0708679	ENSSSCT00000004594, ENSSSCT00000009679, ENSSSCT00000008861, ENSSSCT00000018369, ENSSSCT00000027504, ENSSSCT00000008860, ENSSSCT00000002687, ENSSSCT00000013956, ENSSSCT00000009817, ENSSSCT00000000999	551	106	11368	1.94638	1	1	0.999
GOTERM_BP_DIRECT	GO:0001947~heart looping	5	0.646831	0.0732255	ENSSSCT00000010093, ENSSSCT00000010638, ENSSSCT00000018039, ENSSSCT00000018141, ENSSSCT00000004605	551	33	11368	3.126	1	1	0.999
GOTERM_BP_DIRECT	GO:0060395~SMAD protein signal transduction	6	0.776197	0.07538	ENSSSCT00000012075, ENSSSCT00000031696, ENSSSCT00000015626, ENSSSCT00000013569, ENSSSCT00000011358, ENSSSCT00000010546	551	47	11368	2.63382	1	1	0.999
GOTERM_BP_DIRECT	GO:0035556~intracellular signal transduction	16	2.06986	0.0771909	ENSSSCT00000022448, ENSSSCT00000011493, ENSSSCT00000017511, ENSSSCT00000006581, ENSSSCT00000007121, ENSSSCT00000013458, ENSSSCT00000033704, ENSSSCT00000009679, ENSSSCT00000030689, ENSSSCT00000007200, ENSSSCT00000036612, ENSSSCT00000005861, ENSSSCT00000004447, ENSSSCT00000035165, ENSSSCT00000036252, ENSSSCT00000009706, ENSSSCT00000007727	551	207	11368	1.59471	1	1	0.999
GOTERM_BP_DIRECT	GO:0042593~glucose homeostasis	7	0.905563	0.0783076	ENSSSCT00000018554, ENSSSCT00000012672, ENSSSCT00000005143, ENSSSCT00000005540, ENSSSCT00000001929, ENSSSCT00000016327, ENSSSCT00000029331	551	62	11368	2.32937	1	1	0.999
GOTERM_BP_DIRECT	GO:0006898~receptor-mediated endocytosis	4	0.517464	0.0784407	ENSSSCT00000004213, ENSSSCT00000003426, ENSSSCT00000017297, ENSSSCT00000012082	551	21	11368	3.92982	1	1	0.999
GOTERM_BP_DIRECT	GO:0032956~regulation of actin cytoskeleton organization	4	0.517464	0.0784407	ENSSSCT00000013265, ENSSSCT00000009203, ENSSSCT00000012913, ENSSSCT00000010536, ENSSSCT00000034606	551	21	11368	3.92982	1	1	0.999
GOTERM_BP_DIRECT	GO:0001937~negative regulation of endothelial cell proliferation	4	0.517464	0.0784407	ENSSSCT00000000251, ENSSSCT00000018113, ENSSSCT00000003426, ENSSSCT00000034520	551	21	11368	3.92982	1	1	0.999
GOTERM_BP_DIRECT	GO:0007368~determination of left/right symmetry	4	0.517464	0.0784407	ENSSSCT00000009559, ENSSSCT00000018382, ENSSSCT00000001775, ENSSSCT00000011170	551	21	11368	3.92982	1	1	0.999
GOTERM_BP_DIRECT	GO:0043588~skin development	4	0.517464	0.0784407	ENSSSCT00000006323, ENSSSCT00000033980, ENSSSCT00000010403, ENSSSCT00000009848, ENSSSCT00000022836	551	21	11368	3.92982	1	1	0.999
GOTERM_BP_DIRECT	GO:0042511~positive regulation of tyrosine phosphorylation of Stat1 protein	3	0.388098	0.0812793	ENSSSCT00000000519, ENSSSCT00000009679, ENSSSCT00000015977	551	10	11368	6.18947	1	1	0.999
GOTERM_BP_DIRECT	GO:0001516~prostaglandin biosynthetic process	3	0.388098	0.0812793	ENSSSCT00000006255, ENSSSCT00000026329, ENSSSCT00000028251	551	10	11368	6.18947	1	1	0.999
GOTERM_BP_DIRECT	GO:0060413~atrial septum morphogenesis	3	0.388098	0.0812793	ENSSSCT00000007335, ENSSSCT00000018039, ENSSSCT00000018141	551	10	11368	6.18947	1	1	0.999
GOTERM_BP_DIRECT	GO:0007179~transforming growth factor beta receptor signaling pathway	5	0.646831	0.087003	ENSSSCT00000000251, ENSSSCT00000022448, ENSSSCT00000036612, ENSSSCT00000013569, ENSSSCT00000028241	551	35	11368	2.94737	1	1	0.999
GOTERM_BP_DIRECT	GO:0001569~patterning of blood vessels	4	0.517464	0.0877013	ENSSSCT00000016774, ENSSSCT00000012688, ENSSSCT00000009890, ENSSSCT00000018141	551	22	11368	3.7512	1	1	0.999
GOTERM_BP_DIRECT	GO:0008360~regulation of cell shape	8	1.03493	0.0917184	ENSSSCT00000009679, ENSSSCT00000014473, ENSSSCT00000025002, ENSSSCT00000004884, ENSSSCT00000016774, ENSSSCT00000036588, ENSSSCT00000017637, ENSSSCT00000009683, ENSSSCT00000010536	551	80	11368	2.06316	1	1	0.999
GOTERM_BP_DIRECT	GO:0007420~brain development	6	0.776197	0.0927962	ENSSSCT00000033549, ENSSSCT00000031898, ENSSSCT00000013569, ENSSSCT00000025910, ENSSSCT00000029331, ENSSSCT00000007727	551	50	11368	2.47579	1	1	0.999
GOTERM_BP_DIRECT	GO:2001027~negative regulation of endothelial cell chemotaxis	2	0.258732	0.0944261	ENSSSCT00000034520, ENSSSCT00000012913	551	2	11368	20.6316	1	1	0.999
GOTERM_BP_DIRECT	GO:0043420~anthranilate metabolic process	2	0.258732	0.0944261	ENSSSCT00000032127, ENSSSCT00000017072	551	2	11368	20.6316	1	1	0.999
GOTERM_BP_DIRECT	GO:0021893~cerebral cortex GABAergic interneuron fate commitment	2	0.258732	0.0944261	ENSSSCT00000017370, ENSSSCT00000017371	551	2	11368	20.6316	1	1	0.999
GOTERM_BP_DIRECT	GO:0021544~subpallium development	2	0.258732	0.0944261	ENSSSCT00000017370, ENSSSCT00000017371	551	2	11368	20.6316	1	1	0.999
GOTERM_BP_DIRECT	GO:0022414~reproductive process	2	0.258732	0.0944261	ENSSSCT00000009134, ENSSSCT00000010136	551	2	11368	20.6316	1	1	0.999
GOTERM_BP_DIRECT	GO:0017038~protein import	2	0.258732	0.0944261	ENSSSCT00000036649, ENSSSCT00000003426, ENSSSCT00000010601	551	2	11368	20.6316	1	1	0.999
GOTERM_BP_DIRECT	GO:1900221~regulation of beta-amyloid clearance	2	0.258732	0.0944261	ENSSSCT00000036649, ENSSSCT00000003426, ENSSSCT00000010601	551	2	11368	20.6316	1	1	0.999
GOTERM_BP_DIRECT	GO:0034354~'de novo' NAD biosynthetic process from tryptophan	2	0.258732	0.0944261	ENSSSCT00000032127, ENSSSCT00000017072	551	2	11368	20.6316	1	1	0.999
GOTERM_BP_DIRECT	GO:0030221~basophil differentiation	2	0.258732	0.0944261	ENSSSCT00000029853, ENSSSCT00000023255	551	2	11368	20.6316	1	1	0.999
GOTERM_BP_DIRECT	GO:0097324~melanocyte migration	2	0.258732	0.0944261	ENSSSCT00000009679, ENSSSCT00000027524	551	2	11368	20.6316	1	1	0.999
GOTERM_BP_DIRECT	GO:0072203~cell proliferation involved in metanephros development	2	0.258732	0.0944261	ENSSSCT00000013862, ENSSSCT00000029331	551	2	11368	20.6316	1	1	0.999
GOTERM_BP_DIRECT	GO:0001869~negative regulation of complement activation, lectin pathway	2	0.258732	0.0944261	ENSSSCT00000032732, ENSSSCT00000000716, ENSSSCT00000014401	551	2	11368	20.6316	1	1	0.999
GOTERM_BP_DIRECT	GO:0021882~regulation of transcription from RNA polymerase II promoter involved in forebrain neuron fate commitment	2	0.258732	0.0944261	ENSSSCT00000017370, ENSSSCT00000017371	551	2	11368	20.6316	1	1	0.999
GOTERM_BP_DIRECT	GO:0019674~NAD metabolic process	2	0.258732	0.0944261	ENSSSCT00000032127, ENSSSCT00000018331	551	2	11368	20.6316	1	1	0.999
GOTERM_BP_DIRECT	GO:0032805~positive regulation of low-density lipoprotein particle receptor catabolic process	2	0.258732	0.0944261	ENSSSCT00000029382, ENSSSCT00000003426	551	2	11368	20.6316	1	1	0.999
GOTERM_BP_DIRECT	GO:0015886~heme transport	2	0.258732	0.0944261	ENSSSCT00000015977, ENSSSCT00000012913	551	2	11368	20.6316	1	1	0.999
GOTERM_BP_DIRECT	GO:0032964~collagen biosynthetic process	2	0.258732	0.0944261	ENSSSCT00000002908, ENSSSCT00000006323	551	2	11368	20.6316	1	1	0.999
GOTERM_BP_DIRECT	GO:0060513~prostatic bud formation	2	0.258732	0.0944261	ENSSSCT00000017133, ENSSSCT00000018382	551	2	11368	20.6316	1	1	0.999
GOTERM_BP_DIRECT	GO:0061005~cell differentiation involved in kidney development	2	0.258732	0.0944261	ENSSSCT00000024018, ENSSSCT00000029331	551	2	11368	20.6316	1	1	0.999
GOTERM_BP_DIRECT	GO:0060603~mammary gland duct morphogenesis	2	0.258732	0.0944261	ENSSSCT00000017133, ENSSSCT00000029331	551	2	11368	20.6316	1	1	0.999
GOTERM_BP_DIRECT	GO:0003193~pulmonary valve formation	2	0.258732	0.0944261	ENSSSCT00000007335, ENSSSCT00000018141	551	2	11368	20.6316	1	1	0.999
GOTERM_BP_DIRECT	GO:2000504~positive regulation of blood vessel remodeling	2	0.258732	0.0944261	ENSSSCT00000023594, ENSSSCT00000012913	551	2	11368	20.6316	1	1	0.999
GOTERM_BP_DIRECT	GO:0034447~very-low-density lipoprotein particle clearance	2	0.258732	0.0944261	ENSSSCT00000005763, ENSSSCT00000003426	551	2	11368	20.6316	1	1	0.999
GOTERM_BP_DIRECT	GO:0019805~quinolinate biosynthetic process	2	0.258732	0.0944261	ENSSSCT00000032127, ENSSSCT00000017072	551	2	11368	20.6316	1	1	0.999
GOTERM_BP_DIRECT	GO:0010593~negative regulation of lamellipodium assembly	2	0.258732	0.0944261	ENSSSCT00000009572, ENSSSCT00000012913	551	2	11368	20.6316	1	1	0.999
GOTERM_BP_DIRECT	GO:0048017~inositol lipid-mediated signaling	2	0.258732	0.0944261	ENSSSCT00000012861, ENSSSCT00000019494	551	2	11368	20.6316	1	1	0.999
GOTERM_BP_DIRECT	GO:0086100~endothelin receptor signaling pathway	2	0.258732	0.0944261	ENSSSCT00000010390, ENSSSCT00000009890	551	2	11368	20.6316	1	1	0.999
GOTERM_BP_DIRECT	GO:0035922~foramen ovale closure	2	0.258732	0.0944261	ENSSSCT00000007335, ENSSSCT00000018141	551	2	11368	20.6316	1	1	0.999
GOTERM_BP_DIRECT	GO:2000379~positive regulation of reactive oxygen species metabolic process	3	0.388098	0.0962551	ENSSSCT00000014473, ENSSSCT00000002223, ENSSSCT00000034520	551	11	11368	5.62679	1	1	0.999
GOTERM_BP_DIRECT	GO:0048167~regulation of synaptic plasticity	3	0.388098	0.0962551	ENSSSCT00000018432, ENSSSCT00000012668, ENSSSCT00000036483	551	11	11368	5.62679	1	1	0.999
GOTERM_BP_DIRECT	GO:0010875~positive regulation of cholesterol efflux	3	0.388098	0.0962551	ENSSSCT00000012672, ENSSSCT00000003426, ENSSSCT00000029331	551	11	11368	5.62679	1	1	0.999
GOTERM_BP_DIRECT	GO:0008037~cell recognition	3	0.388098	0.0962551	ENSSSCT00000007028, ENSSSCT00000022933, ENSSSCT00000033634	551	11	11368	5.62679	1	1	0.999
GOTERM_BP_DIRECT	GO:0017157~regulation of exocytosis	3	0.388098	0.0962551	ENSSSCT00000016776, ENSSSCT00000034752, ENSSSCT00000027728, ENSSSCT00000023580	551	11	11368	5.62679	1	1	0.999
GOTERM_BP_DIRECT	GO:0051894~positive regulation of focal adhesion assembly	3	0.388098	0.0962551	ENSSSCT00000036588, ENSSSCT00000009683, ENSSSCT00000005647, ENSSSCT00000012913	551	11	11368	5.62679	1	1	0.999
GOTERM_BP_DIRECT	GO:0040018~positive regulation of multicellular organism growth	4	0.517464	0.0973969	ENSSSCT00000016414, ENSSSCT00000018039, ENSSSCT00000024678, ENSSSCT00000017637	551	23	11368	3.5881	1	1	0.999
GOTERM_CC_DIRECT	GO:0070062~extracellular exosome	144	18.6287	6.93e-15	ENSSSCT00000014473, ENSSSCT00000016776, ENSSSCT00000014597, ENSSSCT00000014234, ENSSSCT00000016777, ENSSSCT00000018039, ENSSSCT00000012851, ENSSSCT00000013027, ENSSSCT00000013426, ENSSSCT00000011522, ENSSSCT00000027390, ENSSSCT00000023183, ENSSSCT00000031898, ENSSSCT00000027674, ENSSSCT00000024562, ENSSSCT00000009568, ENSSSCT00000005485, ENSSSCT00000007708, ENSSSCT00000034520, ENSSSCT00000019484,…	611	1590	12833	1.90218	1.97e-12	1.34e-12	1.29e-12
GOTERM_CC_DIRECT	GO:0005615~extracellular space	88	11.3842	9.37e-15	ENSSSCT00000018236, ENSSSCT00000018598, ENSSSCT00000023788, ENSSSCT00000016774, ENSSSCT00000012851, ENSSSCT00000013426, ENSSSCT00000005763, ENSSSCT00000007426, ENSSSCT00000000030, ENSSSCT00000026025, ENSSSCT00000006892, ENSSSCT00000024562, ENSSSCT00000009568, ENSSSCT00000031696, ENSSSCT00000001000, ENSSSCT00000002056, ENSSSCT00000034520, ENSSSCT00000019484, ENSSSCT00000000999, ENSSSCT00000027958,…	611	762	12833	2.42557	2.67e-12	1.34e-12	1.29e-12
GOTERM_CC_DIRECT	GO:0005578~proteinaceous extracellular matrix	30	3.88098	1.93e-11	ENSSSCT00000018598, ENSSSCT00000023788, ENSSSCT00000016699, ENSSSCT00000013862, ENSSSCT00000013861, ENSSSCT00000014853, ENSSSCT00000013426, ENSSSCT00000010258, ENSSSCT00000010116, ENSSSCT00000016639, ENSSSCT00000006953, ENSSSCT00000007426, ENSSSCT00000000011, ENSSSCT00000005143, ENSSSCT00000001000, ENSSSCT00000033974, ENSSSCT00000031250, ENSSSCT00000000999, ENSSSCT00000015550, ENSSSCT00000022465,…	611	142	12833	4.43731	5.51e-09	1.84e-09	1.77e-09
GOTERM_CC_DIRECT	GO:0031012~extracellular matrix	19	2.45796	1.84e-07	ENSSSCT00000018236, ENSSSCT00000012075, ENSSSCT00000024303, ENSSSCT00000013956, ENSSSCT00000012911, ENSSSCT00000010601, ENSSSCT00000013427, ENSSSCT00000000391, ENSSSCT00000002143, ENSSSCT00000009759, ENSSSCT00000036649, ENSSSCT00000011709, ENSSSCT00000002056, ENSSSCT00000018382, ENSSSCT00000027504, ENSSSCT00000003426, ENSSSCT00000034520, ENSSSCT00000035287, ENSSSCT00000000999, ENSSSCT00000006725	611	90	12833	4.43402	5.25e-05	1.06e-05	1.02e-05
GOTERM_CC_DIRECT	GO:0009986~cell surface	34	4.39845	1.86e-07	ENSSSCT00000012771, ENSSSCT00000010259, ENSSSCT00000006698, ENSSSCT00000007788, ENSSSCT00000033634, ENSSSCT00000000251, ENSSSCT00000036649, ENSSSCT00000006679, ENSSSCT00000026025, ENSSSCT00000009568, ENSSSCT00000007708, ENSSSCT00000012090, ENSSSCT00000009905, ENSSSCT00000005647, ENSSSCT00000029719, ENSSSCT00000017431, ENSSSCT00000016788, ENSSSCT00000017457, ENSSSCT00000001929, ENSSSCT00000017775,…	611	257	12833	2.77864	5.31e-05	1.06e-05	1.02e-05
GOTERM_CC_DIRECT	GO:0005604~basement membrane	10	1.29366	4.97e-06	ENSSSCT00000012925, ENSSSCT00000018598, ENSSSCT00000013052, ENSSSCT00000005546, ENSSSCT00000005143, ENSSSCT00000012432, ENSSSCT00000018347, ENSSSCT00000006323, ENSSSCT00000013426, ENSSSCT00000033980, ENSSSCT00000009848	611	29	12833	7.24251	0.00142007	0.000237	0.000228
GOTERM_CC_DIRECT	GO:0072562~blood microparticle	13	1.68176	1.43e-05	ENSSSCT00000014473, ENSSSCT00000000716, ENSSSCT00000014401, ENSSSCT00000015977, ENSSSCT00000014853, ENSSSCT00000016877, ENSSSCT00000012534, ENSSSCT00000012911, ENSSSCT00000010601, ENSSSCT00000012913, ENSSSCT00000032732, ENSSSCT00000006964, ENSSSCT00000036649, ENSSSCT00000003426, ENSSSCT00000035671	611	58	12833	4.70763	0.00407369	0.000583	0.000561
GOTERM_CC_DIRECT	GO:0005581~collagen trimer	10	1.29366	0.000154	ENSSSCT00000015550, ENSSSCT00000027002, ENSSSCT00000016699, ENSSSCT00000023788, ENSSSCT00000011264, ENSSSCT00000028799, ENSSSCT00000006323, ENSSSCT00000031052, ENSSSCT00000023212, ENSSSCT00000026848	611	43	12833	4.88448	0.0431146	0.00550854	0.00529667
GOTERM_CC_DIRECT	GO:0005887~integral component of plasma membrane	54	6.98577	0.000356	ENSSSCT00000018554, ENSSSCT00000022933, ENSSSCT00000018113, ENSSSCT00000033070, ENSSSCT00000016414, ENSSSCT00000013027, ENSSSCT00000018638, ENSSSCT00000018836, ENSSSCT00000009683, ENSSSCT00000024033, ENSSSCT00000011129, ENSSSCT00000032865, ENSSSCT00000033634, ENSSSCT00000007028, ENSSSCT00000024761, ENSSSCT00000036588, ENSSSCT00000000951, ENSSSCT00000031097, ENSSSCT00000022929, ENSSSCT00000005647,…	611	690	12833	1.64373	0.0968855	0.0113209	0.0108854
GOTERM_CC_DIRECT	GO:0030863~cortical cytoskeleton	5	0.646831	0.00256243	ENSSSCT00000014016, ENSSSCT00000019325, ENSSSCT00000027470, ENSSSCT00000010259, ENSSSCT00000010536	611	13	12833	8.07818	0.519917	0.0732856	0.0704669
GOTERM_CC_DIRECT	GO:0005577~fibrinogen complex	4	0.517464	0.0032397	ENSSSCT00000009855, ENSSSCT00000009856, ENSSSCT00000009854, ENSSSCT00000034520	611	7	12833	12.0019	0.60468	0.0842323	0.0809926
GOTERM_CC_DIRECT	GO:0005764~lysosome	14	1.81113	0.00367427	ENSSSCT00000013862, ENSSSCT00000012233, ENSSSCT00000011387, ENSSSCT00000008484, ENSSSCT00000029382, ENSSSCT00000015978, ENSSSCT00000017979, ENSSSCT00000010116, ENSSSCT00000030753, ENSSSCT00000031997, ENSSSCT00000007487, ENSSSCT00000008861, ENSSSCT00000016280, ENSSSCT00000009707	611	117	12833	2.51321	0.651033	0.0875702	0.0842021
GOTERM_CC_DIRECT	GO:0045121~membrane raft	11	1.42303	0.00489934	ENSSSCT00000032865, ENSSSCT00000027674, ENSSSCT00000012263, ENSSSCT00000004884, ENSSSCT00000036612, ENSSSCT00000006587, ENSSSCT00000007708, ENSSSCT00000036588, ENSSSCT00000009683, ENSSSCT00000010116, ENSSSCT00000000516, ENSSSCT00000005647	611	81	12833	2.8523	0.754548	0.107249	0.103124
GOTERM_CC_DIRECT	GO:0043235~receptor complex	9	1.16429	0.00524994	ENSSSCT00000005763, ENSSSCT00000007200, ENSSSCT00000032662, ENSSSCT00000036589, ENSSSCT00000004218, ENSSSCT00000011522, ENSSSCT00000034595, ENSSSCT00000017297, ENSSSCT00000018929, ENSSSCT00000010403	611	57	12833	3.31631	0.77808	0.107249	0.103124
GOTERM_CC_DIRECT	GO:0031513~nonmotile primary cilium	4	0.517464	0.00998001	ENSSSCT00000010093, ENSSSCT00000024018, ENSSSCT00000016414, ENSSSCT00000004605	611	10	12833	8.40131	0.943223	0.190285	0.182967
GOTERM_CC_DIRECT	GO:0005794~Golgi apparatus	28	3.62225	0.0153349	ENSSSCT00000012672, ENSSSCT00000018039, ENSSSCT00000013723, ENSSSCT00000007121, ENSSSCT00000009683, ENSSSCT00000029331, ENSSSCT00000032865, ENSSSCT00000012925, ENSSSCT00000009203, ENSSSCT00000002750, ENSSSCT00000007708, ENSSSCT00000036588, ENSSSCT00000003426, ENSSSCT00000019166, ENSSSCT00000016167, ENSSSCT00000018565, ENSSSCT00000012861, ENSSSCT00000018787, ENSSSCT00000016445, ENSSSCT00000017979,…	611	365	12833	1.61121	0.987963	0.274111	0.263569
GOTERM_CC_DIRECT	GO:0005901~caveola	6	0.776197	0.0165756	ENSSSCT00000018113, ENSSSCT00000025210, ENSSSCT00000015984, ENSSSCT00000018039, ENSSSCT00000010259, ENSSSCT00000029331	611	32	12833	3.93811	0.991607	0.27886	0.268134
GOTERM_CC_DIRECT	GO:0009925~basal plasma membrane	4	0.517464	0.0213889	ENSSSCT00000010093, ENSSSCT00000027674, ENSSSCT00000025910, ENSSSCT00000005647	611	13	12833	6.46255	0.997937	0.339846	0.326775
GOTERM_CC_DIRECT	GO:0009897~external side of plasma membrane	12	1.55239	0.0275139	ENSSSCT00000000519, ENSSSCT00000034703, ENSSSCT00000009679, ENSSSCT00000000030, ENSSSCT00000002056, ENSSSCT00000013861, ENSSSCT00000034520, ENSSSCT00000010136, ENSSSCT00000032891, ENSSSCT00000002072, ENSSSCT00000003903, ENSSSCT00000002757	611	120	12833	2.10033	0.999658	0.414156	0.398227
GOTERM_CC_DIRECT	GO:0005913~cell-cell adherens junction	5	0.646831	0.037208	ENSSSCT00000007028, ENSSSCT00000022933, ENSSSCT00000033634, ENSSSCT00000014597, ENSSSCT00000018600	611	27	12833	3.8895	0.99998	0.481468	0.46295
GOTERM_CC_DIRECT	GO:0005768~endosome	10	1.29366	0.0386445	ENSSSCT00000025881, ENSSSCT00000004884, ENSSSCT00000012861, ENSSSCT00000011387, ENSSSCT00000017775, ENSSSCT00000036588, ENSSSCT00000015978, ENSSSCT00000022929, ENSSSCT00000009683, ENSSSCT00000003903, ENSSSCT00000011129	611	96	12833	2.18784	0.999987	0.481468	0.46295
GOTERM_CC_DIRECT	GO:0005783~endoplasmic reticulum	26	3.36352	0.0395583	ENSSSCT00000025928, ENSSSCT00000022458, ENSSSCT00000012797, ENSSSCT00000013723, ENSSSCT00000009683, ENSSSCT00000004691, ENSSSCT00000012925, ENSSSCT00000036649, ENSSSCT00000018092, ENSSSCT00000009568, ENSSSCT00000009203, ENSSSCT00000002750, ENSSSCT00000007708, ENSSSCT00000036588, ENSSSCT00000003426, ENSSSCT00000012090, ENSSSCT00000025559, ENSSSCT00000016167, ENSSSCT00000014487, ENSSSCT00000011057,…	611	362	12833	1.50852	0.99999	0.481468	0.46295
GOTERM_CC_DIRECT	GO:0008074~guanylate cyclase complex, soluble	3	0.388098	0.0404029	ENSSSCT00000007200, ENSSSCT00000005861, ENSSSCT00000009706	611	7	12833	9.0014	0.999992	0.481468	0.46295
GOTERM_CC_DIRECT	GO:0031091~platelet alpha granule	3	0.388098	0.0404029	ENSSSCT00000006892, ENSSSCT00000034520, ENSSSCT00000002757	611	7	12833	9.0014	0.999992	0.481468	0.46295
GOTERM_CC_DIRECT	GO:0005925~focal adhesion	18	2.32859	0.0512266	ENSSSCT00000012075, ENSSSCT00000018113, ENSSSCT00000017431, ENSSSCT00000016386, ENSSSCT00000013884, ENSSSCT00000018836, ENSSSCT00000007121, ENSSSCT00000006577, ENSSSCT00000034703, ENSSSCT00000033634, ENSSSCT00000005777, ENSSSCT00000026025, ENSSSCT00000017183, ENSSSCT00000002687, ENSSSCT00000032891, ENSSSCT00000012090, ENSSSCT00000036462, ENSSSCT00000015050, ENSSSCT00000006946	611	232	12833	1.62956	1	0.55297	0.531702
GOTERM_CC_DIRECT	GO:0005902~microvillus	5	0.646831	0.0520157	ENSSSCT00000027674, ENSSSCT00000009105, ENSSSCT00000024678, ENSSSCT00000017637, ENSSSCT00000005647	611	30	12833	3.50055	1	0.55297	0.531702
GOTERM_CC_DIRECT	GO:0042627~chylomicron	3	0.388098	0.0522035	ENSSSCT00000006964, ENSSSCT00000003426, ENSSSCT00000003424	611	8	12833	7.87623	1	0.55297	0.531702
GOTERM_CC_DIRECT	GO:0016324~apical plasma membrane	11	1.42303	0.0568182	ENSSSCT00000013286, ENSSSCT00000009105, ENSSSCT00000012861, ENSSSCT00000032087, ENSSSCT00000013027, ENSSSCT00000025910, ENSSSCT00000027703, ENSSSCT00000011534, ENSSSCT00000024033, ENSSSCT00000026848, ENSSSCT00000005647	611	119	12833	1.94148	1	0.580357	0.558036
GOTERM_CC_DIRECT	GO:0072372~primary cilium	4	0.517464	0.0752493	ENSSSCT00000010715, ENSSSCT00000018039, ENSSSCT00000029331, ENSSSCT00000004605	611	21	12833	4.00062	1	0.742113	0.713571
GOTERM_CC_DIRECT	GO:0005793~endoplasmic reticulum-Golgi intermediate compartment	5	0.646831	0.082771	ENSSSCT00000009568, ENSSSCT00000035049, ENSSSCT00000032087, ENSSSCT00000004691, ENSSSCT00000002072, ENSSSCT00000018760	611	35	12833	3.00047	1	0.789084	0.758734
GOTERM_CC_DIRECT	GO:0005911~cell-cell junction	9	1.16429	0.0900916	ENSSSCT00000010093, ENSSSCT00000022933, ENSSSCT00000033634, ENSSSCT00000009679, ENSSSCT00000002687, ENSSSCT00000027703, ENSSSCT00000010259, ENSSSCT00000005647, ENSSSCT00000004605	611	97	12833	1.94876	1	0.831168	0.7992
GOTERM_MF_DIRECT	GO:0005509~calcium ion binding	52	6.72704	6.71e-08	ENSSSCT00000018598, ENSSSCT00000017420, ENSSSCT00000014473, ENSSSCT00000010075, ENSSSCT00000012771, ENSSSCT00000014313, ENSSSCT00000016932, ENSSSCT00000005763, ENSSSCT00000006137, ENSSSCT00000006698, ENSSSCT00000007788, ENSSSCT00000000391, ENSSSCT00000000030, ENSSSCT00000025210, ENSSSCT00000026102, ENSSSCT00000007145, ENSSSCT00000033479, ENSSSCT00000033754, ENSSSCT00000034126, ENSSSCT00000034520,…	541	472	11048	2.24982	3.66e-05	3.66e-05	3.61e-05
GOTERM_MF_DIRECT	GO:0008201~heparin binding	17	2.19922	1.77e-06	ENSSSCT00000013052, ENSSSCT00000010161, ENSSSCT00000022465, ENSSSCT00000016877, ENSSSCT00000009572, ENSSSCT00000010258, ENSSSCT00000029331, ENSSSCT00000016639, ENSSSCT00000012913, ENSSSCT00000005143, ENSSSCT00000007145, ENSSSCT00000033974, ENSSSCT00000036589, ENSSSCT00000006323, ENSSSCT00000018382, ENSSSCT00000003426, ENSSSCT00000034520, ENSSSCT00000034595, ENSSSCT00000017990	541	82	11048	4.23371	0.000962	0.000481	0.000475
GOTERM_MF_DIRECT	GO:0004867~serine-type endopeptidase inhibitor activity	14	1.81113	1.04e-05	ENSSSCT00000000716, ENSSSCT00000011054, ENSSSCT00000017457, ENSSSCT00000014401, ENSSSCT00000024303, ENSSSCT00000012432, ENSSSCT00000012851, ENSSSCT00000016877, ENSSSCT00000012534, ENSSSCT00000012913, ENSSSCT00000032732, ENSSSCT00000028799, ENSSSCT00000002750, ENSSSCT00000002605, ENSSSCT00000002757	541	64	11048	4.46719	0.00564745	0.0017347	0.00171241
GOTERM_MF_DIRECT	GO:0050840~extracellular matrix binding	8	1.03493	1.27e-05	ENSSSCT00000006149, ENSSSCT00000018598, ENSSSCT00000006953, ENSSSCT00000010101, ENSSSCT00000034520, ENSSSCT00000013956, ENSSSCT00000000999, ENSSSCT00000035792	541	18	11048	9.0762	0.00691481	0.0017347	0.00171241
GOTERM_MF_DIRECT	GO:0008191~metalloendopeptidase inhibitor activity	5	0.646831	0.000338	ENSSSCT00000030891, ENSSSCT00000018688, ENSSSCT00000013426, ENSSSCT00000025922, ENSSSCT00000012912	541	8	11048	12.7634	0.168053	0.0348435	0.034396
GOTERM_MF_DIRECT	GO:0005506~iron ion binding	16	2.06986	0.000384	ENSSSCT00000025928, ENSSSCT00000011264, ENSSSCT00000011463, ENSSSCT00000011541, ENSSSCT00000012797, ENSSSCT00000018706, ENSSSCT00000011435, ENSSSCT00000011537, ENSSSCT00000027131, ENSSSCT00000012925, ENSSSCT00000008741, ENSSSCT00000034348, ENSSSCT00000036536, ENSSSCT00000000742, ENSSSCT00000001920, ENSSSCT00000025559, ENSSSCT00000006836	541	113	11048	2.89153	0.188687	0.0348435	0.034396
GOTERM_MF_DIRECT	GO:0031418~L-ascorbic acid binding	6	0.776197	0.000763	ENSSSCT00000025928, ENSSSCT00000012925, ENSSSCT00000011264, ENSSSCT00000012797, ENSSSCT00000000742, ENSSSCT00000025559	541	16	11048	7.65804	0.340271	0.0593953	0.0586324
GOTERM_MF_DIRECT	GO:0045499~chemorepellent activity	6	0.776197	0.00179789	ENSSSCT00000005149, ENSSSCT00000008978, ENSSSCT00000016774, ENSSSCT00000012478, ENSSSCT00000002687, ENSSSCT00000026339	541	19	11048	6.44888	0.624963	0.111189	0.109761
GOTERM_MF_DIRECT	GO:0020037~heme binding	14	1.81113	0.00192974	ENSSSCT00000011463, ENSSSCT00000011541, ENSSSCT00000019325, ENSSSCT00000018706, ENSSSCT00000011537, ENSSSCT00000012913, ENSSSCT00000027131, ENSSSCT00000006084, ENSSSCT00000008741, ENSSSCT00000034348, ENSSSCT00000036536, ENSSSCT00000001920, ENSSSCT00000006836, ENSSSCT00000009706, ENSSSCT00000022979	541	106	11048	2.69717	0.651014	0.111189	0.109761
GOTERM_MF_DIRECT	GO:0019825~oxygen binding	5	0.646831	0.00204016	ENSSSCT00000008741, ENSSSCT00000034348, ENSSSCT00000036536, ENSSSCT00000011541, ENSSSCT00000018706, ENSSSCT00000011537	541	12	11048	8.50893	0.671436	0.111189	0.109761
GOTERM_MF_DIRECT	GO:0030215~semaphorin receptor binding	5	0.646831	0.00500482	ENSSSCT00000005149, ENSSSCT00000008978, ENSSSCT00000016774, ENSSSCT00000012478, ENSSSCT00000026339	541	15	11048	6.80715	0.935072	0.247966	0.244781
GOTERM_MF_DIRECT	GO:0005507~copper ion binding	8	1.03493	0.00577507	ENSSSCT00000010329, ENSSSCT00000002143, ENSSSCT00000015550, ENSSSCT00000006892, ENSSSCT00000033894, ENSSSCT00000013520, ENSSSCT00000007708, ENSSSCT00000011522, ENSSSCT00000009052, ENSSSCT00000034250	541	45	11048	3.63048	0.957427	0.262285	0.258916
GOTERM_MF_DIRECT	GO:0019797~procollagen-proline 3-dioxygenase activity	3	0.388098	0.00692214	ENSSSCT00000012925, ENSSSCT00000000742, ENSSSCT00000025559	541	3	11048	20.4214	0.977307	0.290197	0.28647
GOTERM_MF_DIRECT	GO:0008144~drug binding	6	0.776197	0.0122763	ENSSSCT00000016167, ENSSSCT00000012672, ENSSSCT00000005540, ENSSSCT00000016414, ENSSSCT00000018436, ENSSSCT00000018039	541	29	11048	4.22513	0.998808	0.432244	0.426693
GOTERM_MF_DIRECT	GO:0016641~oxidoreductase activity, acting on the CH-NH2 group of donors, oxygen as acceptor	3	0.388098	0.0133966	ENSSSCT00000002143, ENSSSCT00000011522, ENSSSCT00000009052	541	4	11048	15.3161	0.999358	0.432244	0.426693
GOTERM_MF_DIRECT	GO:0005518~collagen binding	4	0.517464	0.014276	ENSSSCT00000018598, ENSSSCT00000001000, ENSSSCT00000010101, ENSSSCT00000000999	541	11	11048	7.42598	0.999605	0.432244	0.426693
GOTERM_MF_DIRECT	GO:0043395~heparan sulfate proteoglycan binding	4	0.517464	0.014276	ENSSSCT00000013862, ENSSSCT00000013861, ENSSSCT00000010116, ENSSSCT00000012913	541	11	11048	7.42598	0.999605	0.432244	0.426693
GOTERM_MF_DIRECT	GO:0004866~endopeptidase inhibitor activity	4	0.517464	0.014276	ENSSSCT00000001570, ENSSSCT00000032732, ENSSSCT00000000716, ENSSSCT00000035901, ENSSSCT00000012911	541	11	11048	7.42598	0.999605	0.432244	0.426693
GOTERM_MF_DIRECT	GO:0004222~metalloendopeptidase activity	11	1.42303	0.0151551	ENSSSCT00000018565, ENSSSCT00000000391, ENSSSCT00000006045, ENSSSCT00000031250, ENSSSCT00000002605, ENSSSCT00000003903, ENSSSCT00000006725, ENSSSCT00000010546, ENSSSCT00000006968, ENSSSCT00000011758, ENSSSCT00000022836	541	93	11048	2.41544	0.999757	0.434711	0.429128
GOTERM_MF_DIRECT	GO:0005025~transforming growth factor beta receptor activity, type I	3	0.388098	0.0216087	ENSSSCT00000000251, ENSSSCT00000022448, ENSSSCT00000036612	541	5	11048	12.2529	0.999993	0.588837	0.581274
GOTERM_MF_DIRECT	GO:0000977~RNA polymerase II regulatory region sequence-specific DNA binding	13	1.68176	0.023871	ENSSSCT00000018236, ENSSSCT00000024018, ENSSSCT00000022345, ENSSSCT00000015663, ENSSSCT00000023255, ENSSSCT00000023373, ENSSSCT00000010207, ENSSSCT00000010638, ENSSSCT00000004562, ENSSSCT00000029853, ENSSSCT00000017370, ENSSSCT00000017183, ENSSSCT00000017371	541	129	11048	2.05797	0.999998	0.619508	0.611551
GOTERM_MF_DIRECT	GO:0008514~organic anion transmembrane transporter activity	3	0.388098	0.0313737	ENSSSCT00000002265, ENSSSCT00000025126, ENSSSCT00000011534	541	6	11048	10.2107	1	0.74342	0.733872
GOTERM_MF_DIRECT	GO:0050431~transforming growth factor beta binding	3	0.388098	0.0313737	ENSSSCT00000022448, ENSSSCT00000036612, ENSSSCT00000027262	541	6	11048	10.2107	1	0.74342	0.733872
GOTERM_MF_DIRECT	GO:0004190~aspartic-type endopeptidase activity	5	0.646831	0.0358963	ENSSSCT00000016776, ENSSSCT00000016445, ENSSSCT00000014312, ENSSSCT00000027728, ENSSSCT00000017185, ENSSSCT00000014309	541	26	11048	3.9272	1	0.791268	0.781105
GOTERM_MF_DIRECT	GO:0042802~identical protein binding	6	0.776197	0.0362967	ENSSSCT00000018324, ENSSSCT00000012075, ENSSSCT00000012672, ENSSSCT00000024562, ENSSSCT00000007708, ENSSSCT00000014853	541	38	11048	3.22444	1	0.791268	0.781105
GOTERM_MF_DIRECT	GO:0050839~cell adhesion molecule binding	4	0.517464	0.0473678	ENSSSCT00000007028, ENSSSCT00000022933, ENSSSCT00000033634, ENSSSCT00000022465, ENSSSCT00000010258	541	17	11048	4.80505	1	0.992902	0.98015
GOTERM_MF_DIRECT	GO:0003950~NAD+ ADP-ribosyltransferase activity	4	0.517464	0.0548439	ENSSSCT00000024474, ENSSSCT00000000791, ENSSSCT00000017979, ENSSSCT00000012988	541	18	11048	4.5381	1	1	0.988971
GOTERM_MF_DIRECT	GO:0005539~glycosaminoglycan binding	3	0.388098	0.054892	ENSSSCT00000018347, ENSSSCT00000013956, ENSSSCT00000000999	541	8	11048	7.65804	1	1	0.988971
GOTERM_MF_DIRECT	GO:0004383~guanylate cyclase activity	3	0.388098	0.054892	ENSSSCT00000007200, ENSSSCT00000005861, ENSSSCT00000009706	541	8	11048	7.65804	1	1	0.988971
GOTERM_MF_DIRECT	GO:0004252~serine-type endopeptidase activity	11	1.42303	0.0600677	ENSSSCT00000000391, ENSSSCT00000014473, ENSSSCT00000026256, ENSSSCT00000011709, ENSSSCT00000001564, ENSSSCT00000014662, ENSSSCT00000004466, ENSSSCT00000029479, ENSSSCT00000024731, ENSSSCT00000016280, ENSSSCT00000029382	541	117	11048	1.91996	1	1	0.988971
GOTERM_MF_DIRECT	GO:0070888~E-box binding	4	0.517464	0.062845	ENSSSCT00000010638, ENSSSCT00000030248, ENSSSCT00000029853, ENSSSCT00000005009	541	19	11048	4.29925	1	1	0.988971
GOTERM_MF_DIRECT	GO:0005344~oxygen transporter activity	3	0.388098	0.0683415	ENSSSCT00000008741, ENSSSCT00000034348, ENSSSCT00000036536, ENSSSCT00000018706	541	9	11048	6.80715	1	1	0.988971
GOTERM_MF_DIRECT	GO:0016702~oxidoreductase activity, acting on single donors with incorporation of molecular oxygen, incorporation of two atoms of oxygen	3	0.388098	0.0683415	ENSSSCT00000025928, ENSSSCT00000011264, ENSSSCT00000013999	541	9	11048	6.80715	1	1	0.988971
GOTERM_MF_DIRECT	GO:0004869~cysteine-type endopeptidase inhibitor activity	4	0.517464	0.0897986	ENSSSCT00000027339, ENSSSCT00000012911, ENSSSCT00000012913, ENSSSCT00000012912	541	22	11048	3.71299	1	1	0.988971
GOTERM_MF_DIRECT	GO:0002020~protease binding	4	0.517464	0.0897986	ENSSSCT00000030891, ENSSSCT00000018688, ENSSSCT00000027339, ENSSSCT00000013426	541	22	11048	3.71299	1	1	0.988971
GOTERM_MF_DIRECT	GO:0048495~Roundabout binding	2	0.258732	0.0953704	ENSSSCT00000009572, ENSSSCT00000016639	541	2	11048	20.4214	1	1	0.988971
GOTERM_MF_DIRECT	GO:0005427~proton-dependent oligopeptide secondary active transmembrane transporter activity	2	0.258732	0.0953704	ENSSSCT00000006698, ENSSSCT00000010430	541	2	11048	20.4214	1	1	0.988971
GOTERM_MF_DIRECT	GO:0008184~glycogen phosphorylase activity	2	0.258732	0.0953704	ENSSSCT00000014234, ENSSSCT00000005540	541	2	11048	20.4214	1	1	0.988971
GOTERM_MF_DIRECT	GO:0033300~dehydroascorbic acid transporter activity	2	0.258732	0.0953704	ENSSSCT00000025910, ENSSSCT00000027703	541	2	11048	20.4214	1	1	0.988971
GOTERM_MF_DIRECT	GO:0016941~natriuretic peptide receptor activity	2	0.258732	0.0953704	ENSSSCT00000007200, ENSSSCT00000005861	541	2	11048	20.4214	1	1	0.988971
GOTERM_MF_DIRECT	GO:0004566~beta-glucuronidase activity	2	0.258732	0.0953704	ENSSSCT00000008484, ENSSSCT00000010116	541	2	11048	20.4214	1	1	0.988971
GOTERM_MF_DIRECT	GO:0004962~endothelin receptor activity	2	0.258732	0.0953704	ENSSSCT00000010390, ENSSSCT00000009890	541	2	11048	20.4214	1	1	0.988971
GOTERM_MF_DIRECT	GO:0097110~scaffold protein binding	2	0.258732	0.0953704	ENSSSCT00000012075, ENSSSCT00000018113	541	2	11048	20.4214	1	1	0.988971
GOTERM_MF_DIRECT	GO:0034189~very-low-density lipoprotein particle binding	2	0.258732	0.0953704	ENSSSCT00000005763, ENSSSCT00000029382	541	2	11048	20.4214	1	1	0.988971
GOTERM_MF_DIRECT	GO:0004630~phospholipase D activity	2	0.258732	0.0953704	ENSSSCT00000012861, ENSSSCT00000019494	541	2	11048	20.4214	1	1	0.988971

## Sheet: KEGG pathway analysis
Supplemental Table S5 The KEGG pathway analysis of differentially co-expressed genes
KEGG Pathway	Database	ID	Input number	Background number	P-Value	Corrected P-Value	Input	Hyperlink
Complement and coagulation cascades	KEGG PATHWAY	ssc04610	21	80	4.52e-14	1.23e-11	SERPIND1|SERPINA1|F2|F3|SERPINA5|CD55|SERPINC1|CFD|TFPI|CFB|CLU|PLG|SERPING1|CD59|C4A|SERPINF2|C1R|PROC|A2M|FGB|F5	http://www.genome.jp/kegg-bin/show_pathway?ssc04610/ssc:733660%09red/ssc:397217%09red/ssc:100144304%09red/ssc:100155945%09red/ssc:100125972%09red/ssc:396877%09red/ssc:100153513%09red/ssc:445464%09red/ssc:445467%09red/ssc:100525254%09red/ssc:397025%09red/ssc:397347%09red/ssc:397688%09red/ssc:100514354%09red/ssc:100144442%09red/ssc:396954%09red/ssc:100155068%09red/ssc:396743%09red/ssc:100124383%09r…
Metabolic pathways	KEGG PATHWAY	ssc01100	73	1388	6.52e-09	8.87e-07	ALDOC|SAT1|PTGS1|INMT|NPR1|KMO|AGMAT|MAT1A|AGXT2|P4HA2|P4HA1|SMPD1|GUCY1A3|PLCB4|CA4|ACADL|PLA2G4A|TAT|GCNT4|KYNU|UROC1|DGKK|AASS|GALNT12|NDST3|NT5E|INPP4B|PDE8A|DPYS|AMDHD1|MPST|HKDC1|LDHD|ATP6V1B1|CYP7A1|PYGL|LDHA|ANPEP|PLPP1|PLCB1|NPR2|HAL|CMAS|CA14|CHST9|MTMR7|CYP11A1|PHGDH|HYKK|GALNT5|PTGES|DSE|MAN1A1|GMPR|HPSE|NNT|INPP5D|PLD1|PLD2|AMACR|PFKFB3|OTC|PYGM|NADK2|MAOB|ENO3|ELOVL2|BLVRA|GPX8|GFPT…	http://www.genome.jp/kegg-bin/show_pathway?ssc01100/ssc:100518180%09red/ssc:100519548%09red/ssc:100515451%09red/ssc:414909%09red/ssc:100516581%09red/ssc:100144519%09red/ssc:100157995%09red/ssc:414900%09red/ssc:692156%09red/ssc:100627600%09red/ssc:100515146%09red/ssc:100623801%09red/ssc:100153368%09red/ssc:100157217%09red/ssc:100525060%09red/ssc:100155983%09red/ssc:407245%09red/ssc:100521160%09red…
MAPK signaling pathway	KEGG PATHWAY	ssc04010	26	286	6.89e-08	6.25e-06	RASGRP3|TGFB2|FGF9|PDGFRB|INSR|FLT4|FLT1|TEK|CACNA1E|ANGPT2|DUSP4|FGF10|KDR|TGFBR1|HSPB1|VEGFC|IL1RAP|PLA2G4A|CACNA2D1|MAPK8IP3|RPS6KA2|CASP3|IL1B2|KIT|MET|EREG	http://www.genome.jp/kegg-bin/show_pathway?ssc04010/ssc:396810%09red/ssc:396565%09red/ssc:100620969%09red/ssc:493184%09red/ssc:100628318%09red/ssc:396729%09red/ssc:100515286%09red/ssc:100520687%09red/ssc:397377%09red/ssc:397244%09red/ssc:397311%09red/ssc:396665%09red/ssc:396763%09red/ssc:654328%09red/ssc:102166564%09red/ssc:100525960%09red/ssc:100514374%09red/ssc:100511446%09red/ssc:397084%09red/…
PI3K-Akt signaling pathway	KEGG PATHWAY	ssc04151	28	335	1.11e-07	6.56e-06	ITGA8|PDGFRB|FGF9|GHR|ITGA1|ITGA2|ITGA4|THBS3|INSR|FLT4|FLT1|TEK|GNG11|THBS1|ANGPT2|FGF10|KDR|LAMA4|COL4A6|VEGFC|KIT|MET|CREB3L1|COL1A2|EREG|LPAR3|COL6A3|COL6A2	http://www.genome.jp/kegg-bin/show_pathway?ssc04151/ssc:100512142%09red/ssc:100620724%09red/ssc:100626716%09red/ssc:100521477%09red/ssc:396810%09red/ssc:100522202%09red/ssc:100620969%09red/ssc:396729%09red/ssc:100525086%09red/ssc:100154581%09red/ssc:100113360%09red/ssc:397311%09red/ssc:396763%09red/ssc:654328%09red/ssc:100512676%09red/ssc:492313%09red/ssc:100516663%09red/ssc:102166564%09red/ssc:1…
ECM-receptor interaction	KEGG PATHWAY	ssc04512	14	84	1.21e-07	6.56e-06	ITGA8|LAMA4|FREM2|ITGA1|ITGA2|ITGA4|THBS3|THBS1|COL4A6|COL1A2|CD44|FRAS1|COL6A3|COL6A2	http://www.genome.jp/kegg-bin/show_pathway?ssc04512/ssc:100512142%09red/ssc:100620724%09red/ssc:100626716%09red/ssc:100155108%09red/ssc:100154581%09red/ssc:100521477%09red/ssc:100512676%09red/ssc:492313%09red/ssc:100525150%09red/ssc:100101551%09red/ssc:100514970%09red/ssc:100101552%09red/ssc:106508661%09red/ssc:397483%09red
Pathways in cancer	KEGG PATHWAY	ssc05200	34	506	6.32e-07	2.86e-05	RASGRP3|TGFB2|VEGFC|PDGFRB|ITGA2|TGFBR1|SMO|RUNX1T1|IFNGR1|EDNRA|FLT4|EDNRB|PLCB4|PTGER4|GNG11|GLI2|FGF10|WNT2B|PLCB1|TCF7|LAMA4|IFNG|PPARG|AR|FGF9|NOS2|F2|CASP3|COL4A6|KIT|MET|LPAR3|PTCH1|HHIP	http://www.genome.jp/kegg-bin/show_pathway?ssc05200/ssc:100620724%09red/ssc:100516581%09red/ssc:100627504%09red/ssc:100520334%09red/ssc:396810%09red/ssc:100522202%09red/ssc:100520560%09red/ssc:100144442%09red/ssc:397671%09red/ssc:102166564%09red/ssc:100525086%09red/ssc:100155449%09red/ssc:100154581%09red/ssc:100113360%09red/ssc:397244%09red/ssc:396665%09red/ssc:397457%09red/ssc:100625072%09red/ss…
Focal adhesion	KEGG PATHWAY	ssc04510	19	194	1.44e-06	5.6e-05	ITGA8|PDGFRB|LAMA4|MET|FYN|ITGA2|ITGA4|THBS3|THBS1|COL4A6|COL1A2|VEGFC|ITGA1|FLT4|COL6A2|CAV2|COL6A3|KDR|FLT1	http://www.genome.jp/kegg-bin/show_pathway?ssc04510/ssc:100512142%09red/ssc:102166564%09red/ssc:100512676%09red/ssc:100626716%09red/ssc:100518179%09red/ssc:100125375%09red/ssc:100155108%09red/ssc:100154581%09red/ssc:100525960%09red/ssc:100521477%09red/ssc:100620724%09red/ssc:492313%09red/ssc:100101551%09red/ssc:100101552%09red/ssc:654328%09red/ssc:791125%09red/ssc:397311%09red/ssc:397483%09red/ss…
HIF-1 signaling pathway	KEGG PATHWAY	ssc04066	14	108	1.84e-06	6.26e-05	NOS2|TEK|TIMP1|HKDC1|ICA|PFKFB3|IFNG|INSR|ENO3|IFNGR1|ANGPT2|ALDOC|LDHA|FLT1	http://www.genome.jp/kegg-bin/show_pathway?ssc04066/ssc:396729%09red/ssc:692156%09red/ssc:100153520%09red/ssc:100152238%09red/ssc:396730%09red/ssc:100516289%09red/ssc:100512013%09red/ssc:396862%09red/ssc:396991%09red/ssc:396859%09red/ssc:396845%09red/ssc:396755%09red/ssc:407245%09red/ssc:396763%09red
Ras signaling pathway	KEGG PATHWAY	ssc04014	20	229	3.88e-06	0.000110912	RASGRP3|TEK|RASA3|VEGFC|PLD2|PDGFRB|PLD1|GNG11|KIT|MET|INSR|FGF9|FOXO4|ANGPT2|PLA2G4A|FGF10|RAPGEF5|FLT4|KDR|FLT1	http://www.genome.jp/kegg-bin/show_pathway?ssc04014/ssc:396729%09red/ssc:396810%09red/ssc:100525086%09red/ssc:100518179%09red/ssc:100518983%09red/ssc:102166564%09red/ssc:100525960%09red/ssc:396730%09red/ssc:100511446%09red/ssc:733705%09red/ssc:414900%09red/ssc:100522202%09red/ssc:396717%09red/ssc:100520687%09red/ssc:100519683%09red/ssc:100519446%09red/ssc:654328%09red/ssc:397311%09red/ssc:396755%…
AGE-RAGE signaling pathway in diabetic complications	KEGG PATHWAY	ssc04933	13	100	4.16e-06	0.000110912	PLCB1|TGFB2|F3|PLCB4|CASP3|EGR1|PRKCE|IL1B2|COL4A6|COL1A2|NOX4|VEGFC|TGFBR1	http://www.genome.jp/kegg-bin/show_pathway?ssc04933/ssc:100620724%09red/ssc:100626716%09red/ssc:100152679%09red/ssc:100516581%09red/ssc:100524932%09red/ssc:100525960%09red/ssc:100523323%09red/ssc:397084%09red/ssc:397244%09red/ssc:100520726%09red/ssc:396565%09red/ssc:396665%09red/ssc:396677%09red
Rap1 signaling pathway	KEGG PATHWAY	ssc04015	19	211	4.49e-06	0.000110912	PLCB1|TEK|PLCB4|VEGFC|RASGRP3|KIT|DRD2|THBS1|MET|INSR|RAPGEF5|FGF9|ANGPT2|LPAR3|FLT4|FGF10|PDGFRB|KDR|FLT1	http://www.genome.jp/kegg-bin/show_pathway?ssc04015/ssc:100624857%09red/ssc:396729%09red/ssc:396810%09red/ssc:100525086%09red/ssc:100518179%09red/ssc:100152679%09red/ssc:102166564%09red/ssc:100525960%09red/ssc:100516581%09red/ssc:100511446%09red/ssc:100113360%09red/ssc:396730%09red/ssc:100518983%09red/ssc:396717%09red/ssc:492313%09red/ssc:654328%09red/ssc:397311%09red/ssc:396755%09red/ssc:396763%…
Protein digestion and absorption	KEGG PATHWAY	ssc04974	12	86	5.05e-06	0.000114488	SLC15A1|COL7A1|COL14A1|COL5A2|COL4A6|SLC6A19|COL5A1|COL1A2|SLC1A5|COL6A3|COL6A2|PGA5	http://www.genome.jp/kegg-bin/show_pathway?ssc04974/ssc:100620724%09red/ssc:100626716%09red/ssc:100523209%09red/ssc:397624%09red/ssc:641346%09red/ssc:641348%09red/ssc:100158059%09red/ssc:100101551%09red/ssc:100101552%09red/ssc:397532%09red/ssc:397533%09red/ssc:396892%09red
Proteoglycans in cancer	KEGG PATHWAY	ssc05205	18	200	8.01e-06	0.000165292	WNT2B|HPSE|TGFB2|CTSL|CASP3|DCN|CD44|ITGA2|THBS1|SMO|MET|GPC3|CTSV|LUM|PTCH1|CAV2|SDC2|KDR	http://www.genome.jp/kegg-bin/show_pathway?ssc05205/ssc:100515110%09red/ssc:397244%09red/ssc:100516171%09red/ssc:100627504%09red/ssc:100125375%09red/ssc:100515919%09red/ssc:100271932%09red/ssc:100152607%09red/ssc:397084%09red/ssc:100525150%09red/ssc:396926%09red/ssc:492313%09red/ssc:396957%09red/ssc:100520560%09red/ssc:100152754%09red/ssc:654328%09red/ssc:397311%09red/ssc:397483%09red
Amoebiasis	KEGG PATHWAY	ssc05146	12	91	8.51e-06	0.000165292	PLCB1|TGFB2|LAMA4|CASP3|RAB7B|IFNG|HSPB1|IL1B2|NOS2|COL4A6|COL1A2|PLCB4	http://www.genome.jp/kegg-bin/show_pathway?ssc05146/ssc:100627693%09red/ssc:100620724%09red/ssc:100626716%09red/ssc:100152679%09red/ssc:100516581%09red/ssc:100154581%09red/ssc:397084%09red/ssc:397244%09red/ssc:396991%09red/ssc:396859%09red/ssc:396565%09red/ssc:493184%09red
Vascular smooth muscle contraction	KEGG PATHWAY	ssc04270	14	130	1.29e-05	0.000234781	ACTA2|PLCB1|MRVI1|ADRA1B|PLCB4|NPR1|AVP|PRKCE|NPR2|RAMP2|GUCY1A3|PRKG1|EDNRA|PLA2G4A	http://www.genome.jp/kegg-bin/show_pathway?ssc04270/ssc:100512698%09red/ssc:100520687%09red/ssc:100152679%09red/ssc:100516581%09red/ssc:100524932%09red/ssc:100153508%09red/ssc:733640%09red/ssc:396995%09red/ssc:100739522%09red/ssc:733615%09red/ssc:100519931%09red/ssc:553100%09red/ssc:397457%09red/ssc:397155%09red
Platelet activation	KEGG PATHWAY	ssc04611	13	122	2.9e-05	0.000493154	PLCB1|F2|PLCB4|ITGA2|FYN|PTGS1|GUCY1A3|COL1A2|FGB|PRKG2|PRKG1|PLA2G4A|BTK	http://www.genome.jp/kegg-bin/show_pathway?ssc04611/ssc:100512796%09red/ssc:791125%09red/ssc:100520687%09red/ssc:100152679%09red/ssc:100516581%09red/ssc:733640%09red/ssc:553100%09red/ssc:100627308%09red/ssc:397541%09red/ssc:100626716%09red/ssc:100514354%09red/ssc:100144442%09red/ssc:397483%09red
Phospholipase D signaling pathway	KEGG PATHWAY	ssc04072	14	146	4.23e-05	0.000677045	PLPP1|PLCB1|F2|PLCB4|PLD1|PLD2|PDGFRB|AVP|FYN|KIT|DGKK|INSR|LPAR3|PLA2G4A	http://www.genome.jp/kegg-bin/show_pathway?ssc04072/ssc:102166564%09red/ssc:791125%09red/ssc:100520687%09red/ssc:100515451%09red/ssc:100152679%09red/ssc:100516581%09red/ssc:396755%09red/ssc:396810%09red/ssc:100113360%09red/ssc:414900%09red/ssc:396995%09red/ssc:100144442%09red/ssc:100519446%09red/ssc:100155983%09red
cGMP-PKG signaling pathway	KEGG PATHWAY	ssc04022	15	167	4.57e-05	0.00069114	PLCB1|MRVI1|ADRA1B|PLCB4|NPR1|PRKCE|NPR2|INSR|GUCY1A3|CREB3L1|PRKG1|RGS2|PRKG2|EDNRA|EDNRB	http://www.genome.jp/kegg-bin/show_pathway?ssc04022/ssc:100512796%09red/ssc:100512698%09red/ssc:100516663%09red/ssc:100152679%09red/ssc:100516581%09red/ssc:100524932%09red/ssc:414911%09red/ssc:100153508%09red/ssc:733670%09red/ssc:733640%09red/ssc:100739522%09red/ssc:396755%09red/ssc:553100%09red/ssc:397457%09red/ssc:100519931%09red
Malaria	KEGG PATHWAY	ssc05144	8	52	0.000103752	0.00148529	THBS3|TGFB2|IFNG|SDC2|IL1B2|THBS1|MET|HBB	http://www.genome.jp/kegg-bin/show_pathway?ssc05144/ssc:654328%09red/ssc:407066%09red/ssc:492313%09red/ssc:100155108%09red/ssc:397084%09red/ssc:396991%09red/ssc:100152754%09red/ssc:396565%09red
Axon guidance	KEGG PATHWAY	ssc04360	15	182	0.000112288	0.00152711	PLXNC1|SEMA3B|DPYSL2|SEMA3E|FYN|UNC5D|PLXNA4|SMO|MET|SLIT2|TRPC4|NGEF|SEMA6D|PTCH1|SEMA4G	http://www.genome.jp/kegg-bin/show_pathway?ssc04360/ssc:100515110%09red/ssc:654328%09red/ssc:100625712%09red/ssc:100627504%09red/ssc:100151886%09red/ssc:100153200%09red/ssc:100620243%09red/ssc:100524100%09red/ssc:100156454%09red/ssc:100519487%09red/ssc:100157635%09red/ssc:100511850%09red/ssc:100620577%09red/ssc:100153801%09red/ssc:791125%09red
Human papillomavirus infection	KEGG PATHWAY	ssc05165	20	318	0.000287163	0.00371945	ITGA8|WNT2B|TCF7|LAMA4|CASP3|PDGFRB|PTGER4|ITGA1|ITGA2|ITGA4|THBS3|SLA-1|THBS1|COL4A6|CREB3L1|COL1A2|ATP6V1B1|COL6A3|COL6A2|IRF9	http://www.genome.jp/kegg-bin/show_pathway?ssc05165/ssc:100101551%09red/ssc:102166564%09red/ssc:100512676%09red/ssc:100626716%09red/ssc:100516663%09red/ssc:100037293%09red/ssc:100512142%09red/ssc:100155108%09red/ssc:100512951%09red/ssc:100154581%09red/ssc:100523368%09red/ssc:100521477%09red/ssc:100620724%09red/ssc:492313%09red/ssc:397244%09red/ssc:100101552%09red/ssc:100520560%09red/ssc:780415%09…
Phagosome	KEGG PATHWAY	ssc04145	12	143	0.000456512	0.00542264	MRC1|MRC2|CTSL|RAB7B|PLA2R1|ITGA2|THBS3|THBS1|SLA-1|ATP6V1B1|C1R|CTSV	http://www.genome.jp/kegg-bin/show_pathway?ssc04145/ssc:100627693%09red/ssc:100515919%09red/ssc:492313%09red/ssc:100155108%09red/ssc:100523368%09red/ssc:100037293%09red/ssc:445464%09red/ssc:396926%09red/ssc:100622105%09red/ssc:100516106%09red/ssc:397483%09red/ssc:445003%09red
African trypanosomiasis	KEGG PATHWAY	ssc05143	6	35	0.000458532	0.00542264	PLCB1|PLCB4|IFNG|IL1B2|HBB|LAMA4	http://www.genome.jp/kegg-bin/show_pathway?ssc05143/ssc:407066%09red/ssc:100152679%09red/ssc:100516581%09red/ssc:100154581%09red/ssc:396991%09red/ssc:396565%09red
Osteoclast differentiation	KEGG PATHWAY	ssc04380	11	124	0.000506866	0.00574448	TGFB2|IFNG|IRF9|FYN|TGFBR1|IL1B2|PPARG|FOSL1|IFNGR1|BTK|BLNK	http://www.genome.jp/kegg-bin/show_pathway?ssc04380/ssc:780415%09red/ssc:791125%09red/ssc:397671%09red/ssc:100525205%09red/ssc:100152238%09red/ssc:397084%09red/ssc:100627308%09red/ssc:396991%09red/ssc:396565%09red/ssc:396665%09red/ssc:100152350%09red
Adherens junction	KEGG PATHWAY	ssc04520	8	69	0.000593031	0.00634967	TCF7|MET|FYN|TGFBR1|NECTIN2|NECTIN3|INSR|SNAI2	http://www.genome.jp/kegg-bin/show_pathway?ssc04520/ssc:654328%09red/ssc:791125%09red/ssc:100038012%09red/ssc:102162332%09red/ssc:100512951%09red/ssc:100518152%09red/ssc:396755%09red/ssc:396665%09red
Oxytocin signaling pathway	KEGG PATHWAY	ssc04921	12	148	0.000606954	0.00634967	KCNJ3|PLCB1|NPR2|PLCB4|CAMK1D|NPR1|CAMK1|RCAN1|GUCY1A3|RGS2|PLA2G4A|CACNA2D1	http://www.genome.jp/kegg-bin/show_pathway?ssc04921/ssc:100512698%09red/ssc:100520687%09red/ssc:100152679%09red/ssc:100516581%09red/ssc:100511150%09red/ssc:733670%09red/ssc:397377%09red/ssc:100511902%09red/ssc:396586%09red/ssc:553100%09red/ssc:100156272%09red/ssc:100153508%09red
Hematopoietic cell lineage	KEGG PATHWAY	ssc04640	9	88	0.000634454	0.00639154	CD55|ITGA1|ITGA2|CD59|ITGA4|IL1B2|KIT|ANPEP|CD44	http://www.genome.jp/kegg-bin/show_pathway?ssc04640/ssc:100512142%09red/ssc:396810%09red/ssc:100521477%09red/ssc:100525150%09red/ssc:397347%09red/ssc:397520%09red/ssc:396743%09red/ssc:396565%09red/ssc:397483%09red
Relaxin signaling pathway	KEGG PATHWAY	ssc04926	11	129	0.000688253	0.00668589	ACTA2|PLCB1|TGFBR1|PLCB4|GNG11|NOS2|COL4A6|CREB3L1|COL1A2|VEGFC|EDNRB	http://www.genome.jp/kegg-bin/show_pathway?ssc04926/ssc:100620724%09red/ssc:100626716%09red/ssc:100516663%09red/ssc:100152679%09red/ssc:100516581%09red/ssc:414911%09red/ssc:100525960%09red/ssc:100522202%09red/ssc:733615%09red/ssc:396859%09red/ssc:396665%09red
Calcium signaling pathway	KEGG PATHWAY	ssc04020	14	196	0.000721013	0.0067626	PLCB1|NOS2|ADRA1B|PLCB4|CAMK1D|PDGFRB|CAMK1|CACNA1E|PHKA2|ORAI3|HRH1|EDNRA|EDNRB|HRC	http://www.genome.jp/kegg-bin/show_pathway?ssc04020/ssc:102166564%09red/ssc:100152679%09red/ssc:100525465%09red/ssc:100516581%09red/ssc:100511150%09red/ssc:414911%09red/ssc:100519810%09red/ssc:100523996%09red/ssc:397457%09red/ssc:100511769%09red/ssc:396859%09red/ssc:100736565%09red/ssc:100156272%09red/ssc:100519931%09red
TGF-beta signaling pathway	KEGG PATHWAY	ssc04350	9	92	0.000850532	0.00771149	SMURF1|DCN|TGFB2|LTBP1|IFNG|TGFBR1|THBS1|FMOD|FBN1	http://www.genome.jp/kegg-bin/show_pathway?ssc04350/ssc:492313%09red/ssc:414836%09red/ssc:100526237%09red/ssc:397084%09red/ssc:396957%09red/ssc:396991%09red/ssc:100627243%09red/ssc:396665%09red/ssc:100621443%09red
Salivary secretion	KEGG PATHWAY	ssc04970	8	75	0.000978147	0.00858245	PLCB1|ADRA1B|PLCB4|GUCY1A3|PRKG1|PRKG2|CST3|TRPV6	http://www.genome.jp/kegg-bin/show_pathway?ssc04970/ssc:100512796%09red/ssc:100152679%09red/ssc:100516581%09red/ssc:733640%09red/ssc:100171400%09red/ssc:100519931%09red/ssc:553100%09red/ssc:733672%09red
Hedgehog signaling pathway	KEGG PATHWAY	ssc04340	6	44	0.00134543	0.0114361	SMURF1|SMO|GRK3|GLI2|PTCH1|HHIP	http://www.genome.jp/kegg-bin/show_pathway?ssc04340/ssc:100515110%09red/ssc:100627504%09red/ssc:100520334%09red/ssc:100156449%09red/ssc:100525059%09red/ssc:100621443%09red
Central carbon metabolism in cancer	KEGG PATHWAY	ssc05230	7	63	0.00161982	0.0133512	PDGFRB|HKDC1|SLC2A2|KIT|MET|SLC1A5|LDHA	http://www.genome.jp/kegg-bin/show_pathway?ssc05230/ssc:397429%09red/ssc:396810%09red/ssc:102166564%09red/ssc:654328%09red/ssc:641348%09red/ssc:100153520%09red/ssc:407245%09red
Cholesterol metabolism	KEGG PATHWAY	ssc04979	6	47	0.00182723	0.0146178	PCSK9|APOE|ANGPTL4|APOC2|CYP7A1|APOA2	http://www.genome.jp/kegg-bin/show_pathway?ssc04979/ssc:448985%09red/ssc:397628%09red/ssc:100620501%09red/ssc:100381252%09red/ssc:397576%09red/ssc:100153243%09red
Antifolate resistance	KEGG PATHWAY	ssc01523	5	32	0.00198269	0.015215	ABCG2|ABCC3|IL1B2|ABCC2|ABCC1	http://www.genome.jp/kegg-bin/show_pathway?ssc01523/ssc:396565%09red/ssc:733619%09red/ssc:397535%09red/ssc:397073%09red/ssc:100513231%09red
Arginine and proline metabolism	KEGG PATHWAY	ssc00330	6	48	0.00201375	0.015215	SAT1|NOS2|P4HA2|MAOB|P4HA1|AGMAT	http://www.genome.jp/kegg-bin/show_pathway?ssc00330/ssc:100037299%09red/ssc:414909%09red/ssc:100519548%09red/ssc:100623801%09red/ssc:397645%09red/ssc:396859%09red
Cysteine and methionine metabolism	KEGG PATHWAY	ssc00270	6	49	0.0022143	0.0160172	TAT|MAT1A|AGXT2|MPST|PHGDH|LDHA	http://www.genome.jp/kegg-bin/show_pathway?ssc00270/ssc:100511756%09red/ssc:100144529%09red/ssc:100156922%09red/ssc:100154490%09red/ssc:407245%09red/ssc:100513890%09red
Prion diseases	KEGG PATHWAY	ssc05020	5	33	0.0022377	0.0160172	PRNP|EGR1|FYN|IL1B2|NCAM1	http://www.genome.jp/kegg-bin/show_pathway?ssc05020/ssc:494014%09red/ssc:791125%09red/ssc:396565%09red/ssc:100515564%09red/ssc:100520726%09red
Insulin resistance	KEGG PATHWAY	ssc04931	9	109	0.0025274	0.0171499	RPS6KA2|PRKCE|SLC2A2|INSR|CREB3L1|GFPT2|PYGL|PYGM|SLC27A2	http://www.genome.jp/kegg-bin/show_pathway?ssc04931/ssc:397429%09red/ssc:100141306%09red/ssc:733659%09red/ssc:100524932%09red/ssc:396755%09red/ssc:100518539%09red/ssc:100515286%09red/ssc:100516663%09red/ssc:494011%09red
Renin secretion	KEGG PATHWAY	ssc04924	7	69	0.00260523	0.0171499	PLCB1|PLCB4|NPR1|PTGER4|GUCY1A3|PRKG2|EDNRA	http://www.genome.jp/kegg-bin/show_pathway?ssc04924/ssc:100512796%09red/ssc:100152679%09red/ssc:100516581%09red/ssc:100153508%09red/ssc:553100%09red/ssc:397457%09red/ssc:100625072%09red
Rheumatoid arthritis	KEGG PATHWAY	ssc05323	8	89	0.00266177	0.0171499	TGFB2|TEK|CTSL|IFNG|IL1B2|ATP6V1B1|CTSV|FLT1	http://www.genome.jp/kegg-bin/show_pathway?ssc05323/ssc:396729%09red/ssc:100515919%09red/ssc:100523368%09red/ssc:397084%09red/ssc:396926%09red/ssc:396991%09red/ssc:396565%09red/ssc:396763%09red
Glutamatergic synapse	KEGG PATHWAY	ssc04724	9	110	0.00267624	0.0171499	KCNJ3|PLCB1|PLCB4|PLD2|SLC38A3|GNG11|GRK3|PLA2G4A|PLD1	http://www.genome.jp/kegg-bin/show_pathway?ssc04724/ssc:100520687%09red/ssc:100519446%09red/ssc:100152679%09red/ssc:100156039%09red/ssc:100516581%09red/ssc:414900%09red/ssc:100522202%09red/ssc:100156449%09red/ssc:396586%09red
Wnt signaling pathway	KEGG PATHWAY	ssc04310	11	155	0.0027112	0.0171499	RSPO3|PLCB1|PRICKLE2|PLCB4|DAAM2|WNT2B|TCF7|GPC4|SERPINF1|FOSL1|ROR1	http://www.genome.jp/kegg-bin/show_pathway?ssc04310/ssc:100156029%09red/ssc:100152679%09red/ssc:100516581%09red/ssc:100512951%09red/ssc:100525205%09red/ssc:100520560%09red/ssc:100520620%09red/ssc:100155713%09red/ssc:100155208%09red/ssc:780402%09red/ssc:100520050%09red
Aldosterone synthesis and secretion	KEGG PATHWAY	ssc04925	8	93	0.00341984	0.0211408	PLCB1|CYP11A1|PLCB4|CAMK1D|NPR1|CAMK1|PRKCE|CREB3L1	http://www.genome.jp/kegg-bin/show_pathway?ssc04925/ssc:100516663%09red/ssc:100152679%09red/ssc:100516581%09red/ssc:100524932%09red/ssc:403329%09red/ssc:100511150%09red/ssc:100156272%09red/ssc:100153508%09red
Histidine metabolism	KEGG PATHWAY	ssc00340	4	23	0.00400543	0.0242106	MAOB|HAL|UROC1|AMDHD1	http://www.genome.jp/kegg-bin/show_pathway?ssc00340/ssc:100157217%09red/ssc:100154617%09red/ssc:100151804%09red/ssc:414909%09red
Inflammatory mediator regulation of TRP channels	KEGG PATHWAY	ssc04750	8	98	0.00459129	0.0271485	PLCB1|PLCB4|PTGER4|HRH1|PRKCE|IL1B2|IL1RAP|PLA2G4A	http://www.genome.jp/kegg-bin/show_pathway?ssc04750/ssc:100625072%09red/ssc:100520687%09red/ssc:100152679%09red/ssc:100516581%09red/ssc:100524932%09red/ssc:100523996%09red/ssc:396565%09red/ssc:100628318%09red
Long-term depression	KEGG PATHWAY	ssc04730	6	58	0.00476102	0.0275531	PLCB1|PLCB4|GUCY1A3|PRKG1|PRKG2|PLA2G4A	http://www.genome.jp/kegg-bin/show_pathway?ssc04730/ssc:100512796%09red/ssc:100520687%09red/ssc:100152679%09red/ssc:100516581%09red/ssc:733640%09red/ssc:553100%09red
Glucagon signaling pathway	KEGG PATHWAY	ssc04922	8	100	0.00513766	0.0291134	PLCB1|PLCB4|PYGM|SLC2A2|PHKA2|CREB3L1|PYGL|LDHA	http://www.genome.jp/kegg-bin/show_pathway?ssc04922/ssc:397429%09red/ssc:100141306%09red/ssc:100516663%09red/ssc:100152679%09red/ssc:100516581%09red/ssc:100519810%09red/ssc:733659%09red/ssc:407245%09red
Necroptosis	KEGG PATHWAY	ssc04217	10	147	0.00547741	0.0304052	TNFSF10|IFNG|IRF9|IL1B2|RIPK3|SMPD1|IFNGR1|PLA2G4A|PYGL|PYGM	http://www.genome.jp/kegg-bin/show_pathway?ssc04217/ssc:780415%09red/ssc:100141306%09red/ssc:100520687%09red/ssc:733659%09red/ssc:406191%09red/ssc:100152238%09red/ssc:396991%09red/ssc:100153263%09red/ssc:100518980%09red/ssc:396565%09red
Mineral absorption	KEGG PATHWAY	ssc04978	5	42	0.00571118	0.0310688	HEPH|ICA|TRPV6|S100G|SLC6A19	http://www.genome.jp/kegg-bin/show_pathway?ssc04978/ssc:396845%09red/ssc:100171400%09red/ssc:100512938%09red/ssc:641346%09red/ssc:397265%09red
Cortisol synthesis and secretion	KEGG PATHWAY	ssc04927	6	62	0.00640463	0.034158	PLCB1|CYP11A1|PLCB4|CREB3L1|PDE8A|PBX1	http://www.genome.jp/kegg-bin/show_pathway?ssc04927/ssc:100516663%09red/ssc:100152679%09red/ssc:100516581%09red/ssc:403329%09red/ssc:100154639%09red/ssc:100514527%09red
Basal cell carcinoma	KEGG PATHWAY	ssc05217	6	63	0.00687281	0.0359501	WNT2B|SMO|TCF7|GLI2|PTCH1|HHIP	http://www.genome.jp/kegg-bin/show_pathway?ssc05217/ssc:100515110%09red/ssc:100512951%09red/ssc:100627504%09red/ssc:100520334%09red/ssc:100520560%09red/ssc:100525059%09red
Chagas disease (American trypanosomiasis)	KEGG PATHWAY	ssc05142	8	107	0.00744814	0.037674	PLCB1|TGFB2|PLCB4|IFNG|TGFBR1|IL1B2|NOS2|IFNGR1	http://www.genome.jp/kegg-bin/show_pathway?ssc05142/ssc:100152679%09red/ssc:100516581%09red/ssc:100152238%09red/ssc:397084%09red/ssc:396991%09red/ssc:396859%09red/ssc:396565%09red/ssc:396665%09red
Gap junction	KEGG PATHWAY	ssc04540	7	85	0.00747939	0.037674	PLCB1|PLCB4|PDGFRB|DRD2|GUCY1A3|PRKG1|PRKG2	http://www.genome.jp/kegg-bin/show_pathway?ssc04540/ssc:100512796%09red/ssc:100152679%09red/ssc:100516581%09red/ssc:102166564%09red/ssc:733640%09red/ssc:100624857%09red/ssc:553100%09red
Leishmaniasis	KEGG PATHWAY	ssc05140	6	66	0.0084258	0.0416694	TGFB2|IFNG|ITGA4|IL1B2|NOS2|IFNGR1	http://www.genome.jp/kegg-bin/show_pathway?ssc05140/ssc:100521477%09red/ssc:100152238%09red/ssc:397084%09red/ssc:396991%09red/ssc:396859%09red/ssc:396565%09red
Type II diabetes mellitus	KEGG PATHWAY	ssc04930	5	47	0.00875921	0.0425447	HKDC1|INSR|PRKCE|CACNA1E|SLC2A2	http://www.genome.jp/kegg-bin/show_pathway?ssc04930/ssc:100524932%09red/ssc:397429%09red/ssc:100153520%09red/ssc:396755%09red/ssc:100511769%09red
Serotonergic synapse	KEGG PATHWAY	ssc04726	8	111	0.00907844	0.0433217	KCNJ3|PLCB1|PTGS1|PLCB4|CASP3|GNG11|MAOB|PLA2G4A	http://www.genome.jp/kegg-bin/show_pathway?ssc04726/ssc:397244%09red/ssc:100520687%09red/ssc:100152679%09red/ssc:414909%09red/ssc:100516581%09red/ssc:100522202%09red/ssc:397541%09red/ssc:396586%09red
Hypertrophic cardiomyopathy (HCM)	KEGG PATHWAY	ssc05410	7	89	0.00936569	0.0439219	ITGA8|TGFB2|ITGA1|ITGA2|ITGA4|TPM2|CACNA2D1	http://www.genome.jp/kegg-bin/show_pathway?ssc05410/ssc:100512142%09red/ssc:100512676%09red/ssc:100521477%09red/ssc:397084%09red/ssc:397377%09red/ssc:396693%09red/ssc:397483%09red
Bile secretion	KEGG PATHWAY	ssc04976	6	69	0.0102156	0.0470957	ABCG2|SLC4A4|SLC22A7|CYP7A1|ABCC2|ABCC3	http://www.genome.jp/kegg-bin/show_pathway?ssc04976/ssc:448985%09red/ssc:397073%09red/ssc:100513231%09red/ssc:733693%09red/ssc:397535%09red/ssc:503546%09red
Tuberculosis	KEGG PATHWAY	ssc05152	10	163	0.0105405	0.0477837	MRC1|TGFB2|CASP3|PLA2R1|MRC2|IL1B2|NOS2|IFNG|TLR1|IFNGR1	http://www.genome.jp/kegg-bin/show_pathway?ssc05152/ssc:396607%09red/ssc:100152238%09red/ssc:397084%09red/ssc:397244%09red/ssc:396991%09red/ssc:396859%09red/ssc:100622105%09red/ssc:396565%09red/ssc:100516106%09red/ssc:445003%09red
Biosynthesis of amino acids	KEGG PATHWAY	ssc01230	6	70	0.0108679	0.0484603	TAT|OTC|MAT1A|ENO3|PHGDH|ALDOC	http://www.genome.jp/kegg-bin/show_pathway?ssc01230/ssc:692156%09red/ssc:100511756%09red/ssc:100144529%09red/ssc:397438%09red/ssc:100156922%09red/ssc:100512013%09red
Thyroid hormone synthesis	KEGG PATHWAY	ssc04918	6	71	0.0115492	0.0499888	PLCB1|PLCB4|TTR|CREB3L1|SLC5A5|GPX8	http://www.genome.jp/kegg-bin/show_pathway?ssc04918/ssc:100516663%09red/ssc:100152679%09red/ssc:100516581%09red/ssc:399542%09red/ssc:100519691%09red/ssc:397419%09red
Dilated cardiomyopathy (DCM)	KEGG PATHWAY	ssc05414	7	93	0.0115783	0.0499888	ITGA8|TGFB2|ITGA1|ITGA2|ITGA4|TPM2|CACNA2D1	http://www.genome.jp/kegg-bin/show_pathway?ssc05414/ssc:100512142%09red/ssc:100512676%09red/ssc:100521477%09red/ssc:397084%09red/ssc:397377%09red/ssc:396693%09red/ssc:397483%09red
Sphingolipid signaling pathway	KEGG PATHWAY	ssc04071	8	117	0.012004	0.0510169	PLCB1|PLCB4|PLD1|PLD2|PRKCE|FYN|SMPD1|ABCC1	http://www.genome.jp/kegg-bin/show_pathway?ssc04071/ssc:791125%09red/ssc:100519446%09red/ssc:100152679%09red/ssc:100516581%09red/ssc:100524932%09red/ssc:414900%09red/ssc:733619%09red/ssc:100518980%09red
Primary bile acid biosynthesis	KEGG PATHWAY	ssc00120	3	17	0.0122392	0.0512162	AMACR|CYP7A1|CH25H	http://www.genome.jp/kegg-bin/show_pathway?ssc00120/ssc:100512020%09red/ssc:100157868%09red/ssc:448985%09red
Circadian entrainment	KEGG PATHWAY	ssc04713	7	95	0.012816	0.0520041	KCNJ3|PLCB1|PLCB4|GNG11|GUCY1A3|PRKG1|PRKG2	http://www.genome.jp/kegg-bin/show_pathway?ssc04713/ssc:100512796%09red/ssc:100152679%09red/ssc:100516581%09red/ssc:733640%09red/ssc:100522202%09red/ssc:396586%09red/ssc:553100%09red
Cell adhesion molecules (CAMs)	KEGG PATHWAY	ssc04514	9	143	0.012842	0.0520041	ITGA8|SLA-1|SDC2|ITGA4|CADM3|NECTIN2|NECTIN3|CLDN1|NCAM1	http://www.genome.jp/kegg-bin/show_pathway?ssc04514/ssc:100512676%09red/ssc:100038012%09red/ssc:100521477%09red/ssc:100518152%09red/ssc:100037293%09red/ssc:100157273%09red/ssc:100515564%09red/ssc:100152754%09red/ssc:100625166%09red
Pertussis	KEGG PATHWAY	ssc05133	6	73	0.013001	0.0520041	NOS2|CASP3|IL1B2|SERPING1|C4A|C1R	http://www.genome.jp/kegg-bin/show_pathway?ssc05133/ssc:100144304%09red/ssc:445467%09red/ssc:445464%09red/ssc:397244%09red/ssc:396859%09red/ssc:396565%09red
Staphylococcus aureus infection	KEGG PATHWAY	ssc05150	5	53	0.0137098	0.0540445	PLG|C1R|CFD|CFB|C4A	http://www.genome.jp/kegg-bin/show_pathway?ssc05150/ssc:733660%09red/ssc:100124383%09red/ssc:445467%09red/ssc:445464%09red/ssc:396877%09red
Arrhythmogenic right ventricular cardiomyopathy (ARVC)	KEGG PATHWAY	ssc05412	6	75	0.014576	0.0558406	ITGA8|TCF7|ITGA1|ITGA2|ITGA4|CACNA2D1	http://www.genome.jp/kegg-bin/show_pathway?ssc05412/ssc:100512142%09red/ssc:100512676%09red/ssc:100521477%09red/ssc:100512951%09red/ssc:397377%09red/ssc:397483%09red
PPAR signaling pathway	KEGG PATHWAY	ssc03320	6	75	0.014576	0.0558406	PPARG|ANGPTL4|CYP7A1|ACADL|APOA2|SLC27A2	http://www.genome.jp/kegg-bin/show_pathway?ssc03320/ssc:448985%09red/ssc:494011%09red/ssc:397628%09red/ssc:396931%09red/ssc:397671%09red/ssc:100153243%09red
Gastric cancer	KEGG PATHWAY	ssc05226	9	147	0.015001	0.0566706	WNT2B|TGFB2|CDH17|CDX2|TCF7|MET|FGF9|FGF10|TGFBR1	http://www.genome.jp/kegg-bin/show_pathway?ssc05226/ssc:654328%09red/ssc:100525086%09red/ssc:100512951%09red/ssc:397084%09red/ssc:100127132%09red/ssc:396717%09red/ssc:100520560%09red/ssc:100157834%09red/ssc:396665%09red
Melanogenesis	KEGG PATHWAY	ssc04916	7	99	0.015572	0.0577342	WNT2B|PLCB1|TCF7|PLCB4|KIT|CREB3L1|EDNRB	http://www.genome.jp/kegg-bin/show_pathway?ssc04916/ssc:396810%09red/ssc:100516663%09red/ssc:100152679%09red/ssc:100516581%09red/ssc:100512951%09red/ssc:414911%09red/ssc:100520560%09red
Regulation of lipolysis in adipocytes	KEGG PATHWAY	ssc04923	5	55	0.0157071	0.0577342	NPR1|PTGS1|PRKG1|INSR|PRKG2	http://www.genome.jp/kegg-bin/show_pathway?ssc04923/ssc:100512796%09red/ssc:397541%09red/ssc:396755%09red/ssc:100153508%09red/ssc:733640%09red
Cytokine-cytokine receptor interaction	KEGG PATHWAY	ssc04060	13	259	0.0173413	0.062891	TGFB2|TNFSF10|BMP3|GHR|IFNG|IL1B2|ACKR3|ACVRL1|IFNGR1|IL1RAP|TGFBR1|CXCL14|GDF10	http://www.genome.jp/kegg-bin/show_pathway?ssc04060/ssc:100519926%09red/ssc:396991%09red/ssc:406191%09red/ssc:100152238%09red/ssc:397084%09red/ssc:100515346%09red/ssc:100153279%09red/ssc:100512974%09red/ssc:397488%09red/ssc:494467%09red/ssc:396565%09red/ssc:396665%09red/ssc:100628318%09red
Parathyroid hormone synthesis, secretion and action	KEGG PATHWAY	ssc04928	7	104	0.0195779	0.0700682	PLCB1|MMP16|PLCB4|PLD1|PLD2|EGR1|CREB3L1	http://www.genome.jp/kegg-bin/show_pathway?ssc04928/ssc:100519446%09red/ssc:100152679%09red/ssc:100516581%09red/ssc:414900%09red/ssc:100520726%09red/ssc:100516663%09red/ssc:100153257%09red
Proximal tubule bicarbonate reclamation	KEGG PATHWAY	ssc04964	3	22	0.0225654	0.0797115	SLC4A4|SLC38A3|CA4	http://www.genome.jp/kegg-bin/show_pathway?ssc04964/ssc:100511956%09red/ssc:503546%09red/ssc:100156039%09red
Fluid shear stress and atherosclerosis	KEGG PATHWAY	ssc05418	8	134	0.023999	0.0822612	CTSL|IFNG|SDC2|ARHGEF2|IL1B2|KDR|CAV2|CTSV	http://www.genome.jp/kegg-bin/show_pathway?ssc05418/ssc:100515919%09red/ssc:397311%09red/ssc:100125375%09red/ssc:396926%09red/ssc:396991%09red/ssc:100152754%09red/ssc:396565%09red/ssc:100145887%09red
Apelin signaling pathway	KEGG PATHWAY	ssc04371	8	134	0.023999	0.0822612	ACTA2|PLCB1|TGFBR1|PLCB4|EGR1|PRKCE|GNG11|NOS2	http://www.genome.jp/kegg-bin/show_pathway?ssc04371/ssc:100152679%09red/ssc:100516581%09red/ssc:100524932%09red/ssc:100522202%09red/ssc:733615%09red/ssc:100520726%09red/ssc:396859%09red/ssc:396665%09red
Antigen processing and presentation	KEGG PATHWAY	ssc04612	5	62	0.0241945	0.0822612	IFNG|SLA-1|CTSL|CTSV|PSME1	http://www.genome.jp/kegg-bin/show_pathway?ssc04612/ssc:396926%09red/ssc:100515919%09red/ssc:100037293%09red/ssc:396991%09red/ssc:397572%09red
Ferroptosis	KEGG PATHWAY	ssc04216	4	42	0.0258908	0.0869419	SAT1|ICA|PRNP|STEAP3	http://www.genome.jp/kegg-bin/show_pathway?ssc04216/ssc:396845%09red/ssc:494014%09red/ssc:100620912%09red/ssc:397645%09red
Fc gamma R-mediated phagocytosis	KEGG PATHWAY	ssc04666	6	89	0.0294238	0.0964249	PLPP1|INPP5D|PLD1|PLD2|PRKCE|PLA2G4A	http://www.genome.jp/kegg-bin/show_pathway?ssc04666/ssc:100520687%09red/ssc:100519446%09red/ssc:100524932%09red/ssc:414900%09red/ssc:100515451%09red/ssc:100526019%09red
GnRH signaling pathway	KEGG PATHWAY	ssc04912	6	89	0.0294238	0.0964249	PLCB1|PLCB4|PLD1|PLD2|EGR1|PLA2G4A	http://www.genome.jp/kegg-bin/show_pathway?ssc04912/ssc:100520687%09red/ssc:100519446%09red/ssc:100152679%09red/ssc:100516581%09red/ssc:414900%09red/ssc:100520726%09red
Ether lipid metabolism	KEGG PATHWAY	ssc00565	4	45	0.0317599	0.101632	PLPP1|PLA2G4A|PLD1|PLD2	http://www.genome.jp/kegg-bin/show_pathway?ssc00565/ssc:100519446%09red/ssc:100520687%09red/ssc:100515451%09red/ssc:414900%09red
Tryptophan metabolism	KEGG PATHWAY	ssc00380	4	45	0.0317599	0.101632	KMO|MAOB|KYNU|INMT	http://www.genome.jp/kegg-bin/show_pathway?ssc00380/ssc:100512997%09red/ssc:100521160%09red/ssc:414909%09red/ssc:397148%09red
Transcriptional misregulation in cancer	KEGG PATHWAY	ssc05202	9	170	0.0328532	0.103908	ETV5|MET|PPARG|ERG|RUNX1T1|PROM1|PBX1|PBX3|FLT1	http://www.genome.jp/kegg-bin/show_pathway?ssc05202/ssc:654328%09red/ssc:100511336%09red/ssc:100155449%09red/ssc:100154639%09red/ssc:100623208%09red/ssc:100152438%09red/ssc:397671%09red/ssc:100625364%09red/ssc:396763%09red
Lysosome	KEGG PATHWAY	ssc04142	7	118	0.0344963	0.10785	LITAF|CTSL|CTSC|LAPTM5|SMPD1|CTSV|GUSB	http://www.genome.jp/kegg-bin/show_pathway?ssc04142/ssc:100515919%09red/ssc:100522387%09red/ssc:100624193%09red/ssc:100518302%09red/ssc:396926%09red/ssc:100518980%09red/ssc:100144519%09red
p53 signaling pathway	KEGG PATHWAY	ssc04115	5	69	0.0351795	0.108737	SFN|STEAP3|SESN3|CASP3|THBS1	http://www.genome.jp/kegg-bin/show_pathway?ssc04115/ssc:397244%09red/ssc:733625%09red/ssc:100620912%09red/ssc:492313%09red/ssc:100526065%09red
Type I diabetes mellitus	KEGG PATHWAY	ssc04940	4	47	0.0360712	0.11024	IFNG|SLA-1|IL1B2|CPE	http://www.genome.jp/kegg-bin/show_pathway?ssc04940/ssc:100037293%09red/ssc:100037304%09red/ssc:396565%09red/ssc:396991%09red
Prostate cancer	KEGG PATHWAY	ssc05215	6	94	0.0365041	0.110323	PDGFRB|TCF7|ETV5|ERG|CREB3L1|AR	http://www.genome.jp/kegg-bin/show_pathway?ssc05215/ssc:102166564%09red/ssc:100516663%09red/ssc:100512951%09red/ssc:100623208%09red/ssc:397582%09red/ssc:100625364%09red
ABC transporters	KEGG PATHWAY	ssc02010	4	48	0.0383472	0.11462	ABCG2|ABCC1|ABCC2|ABCC3	http://www.genome.jp/kegg-bin/show_pathway?ssc02010/ssc:733619%09red/ssc:397535%09red/ssc:397073%09red/ssc:100513231%09red
NOD-like receptor signaling pathway	KEGG PATHWAY	ssc04621	8	148	0.0387842	0.114666	PLCB1|ANTXR1|PLCB4|ANTXR2|IRF9|IL1B2|RIPK3|PANX1	http://www.genome.jp/kegg-bin/show_pathway?ssc04621/ssc:780415%09red/ssc:100152679%09red/ssc:100516581%09red/ssc:100738603%09red/ssc:100513853%09red/ssc:100514416%09red/ssc:100153263%09red/ssc:396565%09red
Choline metabolism in cancer	KEGG PATHWAY	ssc05231	6	96	0.0396164	0.115817	PLPP1|PDGFRB|PLD1|PLD2|DGKK|PLA2G4A	http://www.genome.jp/kegg-bin/show_pathway?ssc05231/ssc:102166564%09red/ssc:100520687%09red/ssc:100515451%09red/ssc:414900%09red/ssc:100519446%09red/ssc:100155983%09red
Inositol phosphate metabolism	KEGG PATHWAY	ssc00562	5	72	0.0406928	0.115817	MTMR7|PLCB1|PLCB4|INPP5D|INPP4B	http://www.genome.jp/kegg-bin/show_pathway?ssc00562/ssc:100511393%09red/ssc:100526019%09red/ssc:100516469%09red/ssc:100152679%09red/ssc:100516581%09red
Phosphatidylinositol signaling system	KEGG PATHWAY	ssc04070	6	97	0.0412338	0.115817	PLCB1|PLCB4|INPP4B|DGKK|MTMR7|INPP5D	http://www.genome.jp/kegg-bin/show_pathway?ssc04070/ssc:100511393%09red/ssc:100152679%09red/ssc:100516581%09red/ssc:100155983%09red/ssc:100526019%09red/ssc:100516469%09red
Hippo signaling pathway	KEGG PATHWAY	ssc04390	8	150	0.0413023	0.115817	WNT2B|TGFB2|AFP|TCF7|CRB2|GLI2|SNAI2|TGFBR1	http://www.genome.jp/kegg-bin/show_pathway?ssc04390/ssc:102162332%09red/ssc:100512951%09red/ssc:100520334%09red/ssc:397084%09red/ssc:397586%09red/ssc:100511431%09red/ssc:100520560%09red/ssc:396665%09red
Cushing syndrome	KEGG PATHWAY	ssc04934	8	150	0.0413023	0.115817	WNT2B|PLCB1|TCF7|CYP11A1|PLCB4|CREB3L1|PDE8A|PBX1	http://www.genome.jp/kegg-bin/show_pathway?ssc04934/ssc:100516663%09red/ssc:100152679%09red/ssc:100516581%09red/ssc:100512951%09red/ssc:403329%09red/ssc:100154639%09red/ssc:100520560%09red/ssc:100514527%09red
Nicotinate and nicotinamide metabolism	KEGG PATHWAY	ssc00760	3	29	0.0429401	0.119181	NADK2|NNT|NT5E	http://www.genome.jp/kegg-bin/show_pathway?ssc00760/ssc:100515177%09red/ssc:100157995%09red/ssc:100526144%09red
Dopaminergic synapse	KEGG PATHWAY	ssc04728	7	126	0.0457182	0.125609	KCNJ3|PLCB1|PLCB4|DRD2|GNG11|MAOB|CREB3L1	http://www.genome.jp/kegg-bin/show_pathway?ssc04728/ssc:100516663%09red/ssc:100152679%09red/ssc:414909%09red/ssc:100516581%09red/ssc:100522202%09red/ssc:100624857%09red/ssc:396586%09red
Mucin type O-glycan biosynthesis	KEGG PATHWAY	ssc00512	3	30	0.0464021	0.126214	GALNT5|GALNT12|GCNT4	http://www.genome.jp/kegg-bin/show_pathway?ssc00512/ssc:100518180%09red/ssc:100512452%09red/ssc:100627600%09red
MicroRNAs in cancer	KEGG PATHWAY	ssc05206	11	244	0.0506847	0.136497	PDGFRB|MMP16|CASP3|CD44|PRKCE|TGFB2|VIM|MET|THBS1|ABCC1|ZEB2	http://www.genome.jp/kegg-bin/show_pathway?ssc05206/ssc:102166564%09red/ssc:492313%09red/ssc:654328%09red/ssc:100524932%09red/ssc:397084%09red/ssc:100525150%09red/ssc:397244%09red/ssc:733619%09red/ssc:100522394%09red/ssc:100153257%09red/ssc:100739669%09red
Toxoplasmosis	KEGG PATHWAY	ssc05145	6	103	0.0518072	0.13762	TGFB2|LAMA4|CASP3|IFNG|NOS2|IFNGR1	http://www.genome.jp/kegg-bin/show_pathway?ssc05145/ssc:100154581%09red/ssc:100152238%09red/ssc:397084%09red/ssc:397244%09red/ssc:396991%09red/ssc:396859%09red
FoxO signaling pathway	KEGG PATHWAY	ssc04068	7	130	0.0521133	0.13762	TGFB2|TNFSF10|PLK2|TGFBR1|INSR|FBXO32|FOXO4	http://www.genome.jp/kegg-bin/show_pathway?ssc04068/ssc:396665%09red/ssc:406191%09red/ssc:733705%09red/ssc:397251%09red/ssc:397084%09red/ssc:396755%09red/ssc:733657%09red
Fructose and mannose metabolism	KEGG PATHWAY	ssc00051	3	32	0.0537242	0.139171	HKDC1|ALDOC|PFKFB3	http://www.genome.jp/kegg-bin/show_pathway?ssc00051/ssc:100516289%09red/ssc:100153520%09red/ssc:100512013%09red
Porphyrin and chlorophyll metabolism	KEGG PATHWAY	ssc00860	3	32	0.0537242	0.139171	HEPH|BLVRA|GUSB	http://www.genome.jp/kegg-bin/show_pathway?ssc00860/ssc:100144519%09red/ssc:100512938%09red/ssc:100515289%09red
Starch and sucrose metabolism	KEGG PATHWAY	ssc00500	3	33	0.0575802	0.146992	HKDC1|PYGL|PYGM	http://www.genome.jp/kegg-bin/show_pathway?ssc00500/ssc:100141306%09red/ssc:100153520%09red/ssc:733659%09red
Salmonella infection	KEGG PATHWAY	ssc05132	5	80	0.0578241	0.146992	IFNG|RAB7B|NOS2|IL1B2|IFNGR1	http://www.genome.jp/kegg-bin/show_pathway?ssc05132/ssc:100627693%09red/ssc:396565%09red/ssc:100152238%09red/ssc:396991%09red/ssc:396859%09red
Lysine degradation	KEGG PATHWAY	ssc00310	4	58	0.0655085	0.163877	PLOD2|AASS|TMLHE|HYKK	http://www.genome.jp/kegg-bin/show_pathway?ssc00310/ssc:100513962%09red/ssc:100515702%09red/ssc:100155220%09red/ssc:641354%09red
Tyrosine metabolism	KEGG PATHWAY	ssc00350	3	35	0.0656713	0.163877	TAT|MAOB|FAH	http://www.genome.jp/kegg-bin/show_pathway?ssc00350/ssc:100511756%09red/ssc:100623036%09red/ssc:414909%09red
Insulin secretion	KEGG PATHWAY	ssc04911	5	84	0.067722	0.165949	PLCB1|PLCB4|CREB3L1|PCLO|SLC2A2	http://www.genome.jp/kegg-bin/show_pathway?ssc04911/ssc:100516663%09red/ssc:100516581%09red/ssc:100524640%09red/ssc:100152679%09red/ssc:397429%09red
Peroxisome	KEGG PATHWAY	ssc04146	5	84	0.067722	0.165949	AMACR|PRDX5|PHYH|NOS2|SLC27A2	http://www.genome.jp/kegg-bin/show_pathway?ssc04146/ssc:100512020%09red/ssc:397273%09red/ssc:494011%09red/ssc:100134962%09red/ssc:396859%09red
Cholinergic synapse	KEGG PATHWAY	ssc04725	6	112	0.0705051	0.170493	KCNJ3|PLCB1|PLCB4|FYN|GNG11|CREB3L1	http://www.genome.jp/kegg-bin/show_pathway?ssc04725/ssc:791125%09red/ssc:100516663%09red/ssc:100152679%09red/ssc:100516581%09red/ssc:100522202%09red/ssc:396586%09red
Nitrogen metabolism	KEGG PATHWAY	ssc00910	2	16	0.0708297	0.170493	CA14|CA4	http://www.genome.jp/kegg-bin/show_pathway?ssc00910/ssc:100153371%09red/ssc:100511956%09red
Graft-versus-host disease	KEGG PATHWAY	ssc05332	3	37	0.0742514	0.177161	IFNG|SLA-1|IL1B2	http://www.genome.jp/kegg-bin/show_pathway?ssc05332/ssc:100037293%09red/ssc:396565%09red/ssc:396991%09red
Colorectal cancer	KEGG PATHWAY	ssc05210	5	87	0.0757234	0.179102	TCF7|TGFB2|TGFBR1|EREG|CASP3	http://www.genome.jp/kegg-bin/show_pathway?ssc05210/ssc:397244%09red/ssc:100512951%09red/ssc:396665%09red/ssc:100620969%09red/ssc:397084%09red
Glycolysis / Gluconeogenesis	KEGG PATHWAY	ssc00010	4	62	0.0785644	0.182645	HKDC1|ALDOC|ENO3|LDHA	http://www.genome.jp/kegg-bin/show_pathway?ssc00010/ssc:692156%09red/ssc:100153520%09red/ssc:100512013%09red/ssc:407245%09red
Arachidonic acid metabolism	KEGG PATHWAY	ssc00590	4	62	0.0785644	0.182645	GPX8|PTGES|PTGS1|PLA2G4A	http://www.genome.jp/kegg-bin/show_pathway?ssc00590/ssc:100520687%09red/ssc:100519691%09red/ssc:654407%09red/ssc:397541%09red
Viral myocarditis	KEGG PATHWAY	ssc05416	4	63	0.0820165	0.189055	SLA-1|FYN|CASP3|CD55	http://www.genome.jp/kegg-bin/show_pathway?ssc05416/ssc:397244%09red/ssc:396743%09red/ssc:791125%09red/ssc:100037293%09red
Glycine, serine and threonine metabolism	KEGG PATHWAY	ssc00260	3	39	0.0832998	0.190399	MAOB|PHGDH|AGXT2	http://www.genome.jp/kegg-bin/show_pathway?ssc00260/ssc:100144529%09red/ssc:414909%09red/ssc:100513890%09red
Glycosaminoglycan degradation	KEGG PATHWAY	ssc00531	2	18	0.0852138	0.191269	HPSE|GUSB	http://www.genome.jp/kegg-bin/show_pathway?ssc00531/ssc:100144519%09red/ssc:100271932%09red
Fc epsilon RI signaling pathway	KEGG PATHWAY	ssc04664	4	64	0.0855421	0.191269	INPP5D|PLA2G4A|FYN|BTK	http://www.genome.jp/kegg-bin/show_pathway?ssc04664/ssc:100627308%09red/ssc:791125%09red/ssc:100520687%09red/ssc:100526019%09red
Endocytosis	KEGG PATHWAY	ssc04144	10	238	0.0857896	0.191269	SMURF1|TGFBR1|EHD3|EHD2|PLD2|DNAJC6|GRK3|SLA-1|CAV2|PLD1	http://www.genome.jp/kegg-bin/show_pathway?ssc04144/ssc:100037293%09red/ssc:100519446%09red/ssc:100125375%09red/ssc:406190%09red/ssc:414900%09red/ssc:100156449%09red/ssc:100624668%09red/ssc:100621933%09red/ssc:396665%09red/ssc:100621443%09red
Small cell lung cancer	KEGG PATHWAY	ssc05222	5	91	0.08715	0.192722	NOS2|COL4A6|ITGA2|LAMA4|CASP3	http://www.genome.jp/kegg-bin/show_pathway?ssc05222/ssc:397244%09red/ssc:100154581%09red/ssc:100620724%09red/ssc:397483%09red/ssc:396859%09red
Inflammatory bowel disease (IBD)	KEGG PATHWAY	ssc05321	4	65	0.0891404	0.195534	IFNG|TGFB2|IL1B2|IFNGR1	http://www.genome.jp/kegg-bin/show_pathway?ssc05321/ssc:396565%09red/ssc:100152238%09red/ssc:396991%09red/ssc:397084%09red
Neuroactive ligand-receptor interaction	KEGG PATHWAY	ssc04080	13	336	0.0900918	0.19604	F2|ADRA1B|GHR|PTGER4|AVP|HRH1|DRD2|NR3C1|THRB|PLG|LPAR3|EDNRA|EDNRB	http://www.genome.jp/kegg-bin/show_pathway?ssc04080/ssc:733660%09red/ssc:397488%09red/ssc:414911%09red/ssc:100113360%09red/ssc:100624857%09red/ssc:396995%09red/ssc:100523996%09red/ssc:396776%09red/ssc:100144442%09red/ssc:396740%09red/ssc:100519931%09red/ssc:397457%09red/ssc:100625072%09red
Influenza A	KEGG PATHWAY	ssc05164	7	150	0.0921957	0.198555	TNFSF10|CASP3|IFNG|IRF9|IL1B2|PLG|IFNGR1	http://www.genome.jp/kegg-bin/show_pathway?ssc05164/ssc:733660%09red/ssc:780415%09red/ssc:406191%09red/ssc:100152238%09red/ssc:397244%09red/ssc:396991%09red/ssc:396565%09red
Arginine biosynthesis	KEGG PATHWAY	ssc00220	2	19	0.0927075	0.198555	NOS2|OTC	http://www.genome.jp/kegg-bin/show_pathway?ssc00220/ssc:396859%09red/ssc:397438%09red
Glycerophospholipid metabolism	KEGG PATHWAY	ssc00564	5	95	0.0994224	0.211273	PLPP1|DGKK|PLA2G4A|PLD1|PLD2	http://www.genome.jp/kegg-bin/show_pathway?ssc00564/ssc:100519446%09red/ssc:100520687%09red/ssc:100515451%09red/ssc:100155983%09red/ssc:414900%09red
Glycosaminoglycan biosynthesis - chondroitin sulfate / dermatan sulfate	KEGG PATHWAY	ssc00532	2	20	0.100384	0.211661	CHST3|DSE	http://www.genome.jp/kegg-bin/show_pathway?ssc00532/ssc:100151968%09red/ssc:100625171%09red
Vasopressin-regulated water reabsorption	KEGG PATHWAY	ssc04962	3	43	0.102712	0.214904	AVP|CREB3L1|ARHGDIB	http://www.genome.jp/kegg-bin/show_pathway?ssc04962/ssc:100155466%09red/ssc:100516663%09red/ssc:396995%09red
Melanoma	KEGG PATHWAY	ssc05218	4	69	0.10424	0.216438	PDGFRB|FGF10|FGF9|MET	http://www.genome.jp/kegg-bin/show_pathway?ssc05218/ssc:102166564%09red/ssc:396717%09red/ssc:100525086%09red/ssc:654328%09red
Phenylalanine metabolism	KEGG PATHWAY	ssc00360	2	21	0.108228	0.223016	TAT|MAOB	http://www.genome.jp/kegg-bin/show_pathway?ssc00360/ssc:100511756%09red/ssc:414909%09red
Purine metabolism	KEGG PATHWAY	ssc00230	6	129	0.115037	0.235264	NPR1|NPR2|NT5E|GUCY1A3|PDE8A|GMPR	http://www.genome.jp/kegg-bin/show_pathway?ssc00230/ssc:100512698%09red/ssc:100157995%09red/ssc:100153508%09red/ssc:100154573%09red/ssc:100514527%09red/ssc:553100%09red
Natural killer cell mediated cytotoxicity	KEGG PATHWAY	ssc04650	5	100	0.115908	0.235275	IFNG|TNFSF10|FYN|CASP3|IFNGR1	http://www.genome.jp/kegg-bin/show_pathway?ssc04650/ssc:397244%09red/ssc:406191%09red/ssc:100152238%09red/ssc:791125%09red/ssc:396991%09red
Estrogen signaling pathway	KEGG PATHWAY	ssc04915	6	131	0.121036	0.243865	KCNJ3|PLCB1|PLCB4|KRT32|FKBP4|CREB3L1	http://www.genome.jp/kegg-bin/show_pathway?ssc04915/ssc:100516663%09red/ssc:100337672%09red/ssc:100516581%09red/ssc:396586%09red/ssc:100514599%09red/ssc:100152679%09red
Cocaine addiction	KEGG PATHWAY	ssc05030	3	47	0.123718	0.245631	MAOB|CREB3L1|DRD2	http://www.genome.jp/kegg-bin/show_pathway?ssc05030/ssc:100624857%09red/ssc:100516663%09red/ssc:414909%09red
Ovarian steroidogenesis	KEGG PATHWAY	ssc04913	3	47	0.123718	0.245631	PLA2G4A|CYP11A1|INSR	http://www.genome.jp/kegg-bin/show_pathway?ssc04913/ssc:403329%09red/ssc:100520687%09red/ssc:396755%09red
Amino sugar and nucleotide sugar metabolism	KEGG PATHWAY	ssc00520	3	49	0.134759	0.265611	HKDC1|CMAS|GFPT2	http://www.genome.jp/kegg-bin/show_pathway?ssc00520/ssc:100520022%09red/ssc:100153520%09red/ssc:100518539%09red
Neomycin, kanamycin and gentamicin biosynthesis	KEGG PATHWAY	ssc00524	1	5	0.138319	0.270077	HKDC1	http://www.genome.jp/kegg-bin/show_pathway?ssc00524/ssc:100153520%09red
Steroid hormone biosynthesis	KEGG PATHWAY	ssc00140	3	50	0.140402	0.270077	CYP7A1|CYP11A1|STS	http://www.genome.jp/kegg-bin/show_pathway?ssc00140/ssc:403329%09red/ssc:448985%09red/ssc:448816%09red
TNF signaling pathway	KEGG PATHWAY	ssc04668	5	107	0.140996	0.270077	RIPK3|CREB3L1|IL1B2|VEGFC|CASP3	http://www.genome.jp/kegg-bin/show_pathway?ssc04668/ssc:397244%09red/ssc:100525960%09red/ssc:396565%09red/ssc:100516663%09red/ssc:100153263%09red
Th17 cell differentiation	KEGG PATHWAY	ssc04659	5	107	0.140996	0.270077	IFNG|TGFBR1|IFNGR1|IL1B2|IL1RAP	http://www.genome.jp/kegg-bin/show_pathway?ssc04659/ssc:100152238%09red/ssc:396565%09red/ssc:396665%09red/ssc:396991%09red/ssc:100628318%09red
B cell receptor signaling pathway	KEGG PATHWAY	ssc04662	4	78	0.14204	0.270174	RASGRP3|INPP5D|BTK|BLNK	http://www.genome.jp/kegg-bin/show_pathway?ssc04662/ssc:100627308%09red/ssc:100526019%09red/ssc:100511446%09red/ssc:100152350%09red
Regulation of actin cytoskeleton	KEGG PATHWAY	ssc04810	8	207	0.159578	0.300317	ITGA8|PDGFRB|F2|ITGA1|ITGA2|ITGA4|FGF9|FGF10	http://www.genome.jp/kegg-bin/show_pathway?ssc04810/ssc:100512142%09red/ssc:102166564%09red/ssc:100512676%09red/ssc:100525086%09red/ssc:100521477%09red/ssc:396717%09red/ssc:100144442%09red/ssc:397483%09red
Adrenergic signaling in cardiomyocytes	KEGG PATHWAY	ssc04261	6	143	0.160096	0.300317	PLCB1|ADRA1B|PLCB4|TPM2|CREB3L1|CACNA2D1	http://www.genome.jp/kegg-bin/show_pathway?ssc04261/ssc:100516663%09red/ssc:100152679%09red/ssc:100516581%09red/ssc:397377%09red/ssc:396693%09red/ssc:100519931%09red
Kaposi sarcoma-associated herpesvirus infection	KEGG PATHWAY	ssc05167	7	177	0.167022	0.307073	CASP3|RCAN1|IRF9|GNG11|SLA-1|IFNGR1|ANGPT2	http://www.genome.jp/kegg-bin/show_pathway?ssc05167/ssc:780415%09red/ssc:397244%09red/ssc:100037293%09red/ssc:100152238%09red/ssc:396730%09red/ssc:100522202%09red/ssc:100511902%09red
Breast cancer	KEGG PATHWAY	ssc05224	6	145	0.167084	0.307073	WNT2B|TCF7|KIT|FGF9|FLT4|FGF10	http://www.genome.jp/kegg-bin/show_pathway?ssc05224/ssc:396810%09red/ssc:100525086%09red/ssc:100518179%09red/ssc:100512951%09red/ssc:396717%09red/ssc:100520560%09red
Retrograde endocannabinoid signaling	KEGG PATHWAY	ssc04723	6	145	0.167084	0.307073	KCNJ3|PLCB1|PLCB4|GNG11|ABHD6|RIMS1	http://www.genome.jp/kegg-bin/show_pathway?ssc04723/ssc:100152679%09red/ssc:100516581%09red/ssc:100522202%09red/ssc:100515411%09red/ssc:396586%09red/ssc:100157596%09red
VEGF signaling pathway	KEGG PATHWAY	ssc04370	3	55	0.169725	0.309834	PLA2G4A|KDR|HSPB1	http://www.genome.jp/kegg-bin/show_pathway?ssc04370/ssc:100520687%09red/ssc:397311%09red/ssc:493184%09red
cAMP signaling pathway	KEGG PATHWAY	ssc04024	8	212	0.174057	0.315624	NPR1|PLD1|PLD2|DRD2|CREB3L1|EDNRA|PTCH1|HHIP	http://www.genome.jp/kegg-bin/show_pathway?ssc04024/ssc:100516663%09red/ssc:100153508%09red/ssc:100627504%09red/ssc:414900%09red/ssc:100624857%09red/ssc:100519446%09red/ssc:100525059%09red/ssc:397457%09red
Phenylalanine, tyrosine and tryptophan biosynthesis	KEGG PATHWAY	ssc00400	1	7	0.180041	0.324313	TAT	http://www.genome.jp/kegg-bin/show_pathway?ssc00400/ssc:100511756%09red
Human cytomegalovirus infection	KEGG PATHWAY	ssc05163	8	215	0.183017	0.327504	PLCB1|PLCB4|CASP3|PTGER4|IL1B2|GNG11|SLA-1|CREB3L1	http://www.genome.jp/kegg-bin/show_pathway?ssc05163/ssc:397244%09red/ssc:100516663%09red/ssc:100152679%09red/ssc:100516581%09red/ssc:100037293%09red/ssc:100522202%09red/ssc:396565%09red/ssc:100625072%09red
GABAergic synapse	KEGG PATHWAY	ssc04727	4	87	0.184369	0.327768	SLC6A13|GNG11|SLC38A3|PLCL1	http://www.genome.jp/kegg-bin/show_pathway?ssc04727/ssc:100522202%09red/ssc:100156039%09red/ssc:100513014%09red/ssc:100521161%09red
Jak-STAT signaling pathway	KEGG PATHWAY	ssc04630	6	151	0.188789	0.332205	PDGFRB|GHR|IFNG|IRF9|FHL1|IFNGR1	http://www.genome.jp/kegg-bin/show_pathway?ssc04630/ssc:780415%09red/ssc:102166564%09red/ssc:397488%09red/ssc:100152238%09red/ssc:396991%09red/ssc:397667%09red
IL-17 signaling pathway	KEGG PATHWAY	ssc04657	4	88	0.189308	0.332205	IFNG|FOSL1|IL1B2|CASP3	http://www.genome.jp/kegg-bin/show_pathway?ssc04657/ssc:397244%09red/ssc:100525205%09red/ssc:396565%09red/ssc:396991%09red
Longevity regulating pathway	KEGG PATHWAY	ssc04211	4	89	0.194288	0.338758	PPARG|INSR|CREB3L1|SESN3	http://www.genome.jp/kegg-bin/show_pathway?ssc04211/ssc:100516663%09red/ssc:397671%09red/ssc:396755%09red/ssc:100526065%09red
Morphine addiction	KEGG PATHWAY	ssc05032	4	90	0.199308	0.344545	KCNJ3|GNG11|PDE8A|GRK3	http://www.genome.jp/kegg-bin/show_pathway?ssc05032/ssc:100522202%09red/ssc:396586%09red/ssc:100156449%09red/ssc:100514527%09red
Sulfur relay system	KEGG PATHWAY	ssc04122	1	8	0.20014	0.344545	MPST	http://www.genome.jp/kegg-bin/show_pathway?ssc04122/ssc:100154490%09red
Primary immunodeficiency	KEGG PATHWAY	ssc05340	2	34	0.220401	0.377038	BTK|BLNK	http://www.genome.jp/kegg-bin/show_pathway?ssc05340/ssc:100627308%09red/ssc:100152350%09red
Acute myeloid leukemia	KEGG PATHWAY	ssc05221	3	64	0.226187	0.380527	TCF7|RUNX1T1|KIT	http://www.genome.jp/kegg-bin/show_pathway?ssc05221/ssc:100512951%09red/ssc:396810%09red/ssc:100155449%09red
Long-term potentiation	KEGG PATHWAY	ssc04720	3	64	0.226187	0.380527	PLCB1|RPS6KA2|PLCB4	http://www.genome.jp/kegg-bin/show_pathway?ssc04720/ssc:100515286%09red/ssc:100152679%09red/ssc:100516581%09red
Autophagy - animal	KEGG PATHWAY	ssc04140	5	128	0.227962	0.380527	RAB7B|WIPI1|CTSL|DEPTOR|CTSV	http://www.genome.jp/kegg-bin/show_pathway?ssc04140/ssc:396926%09red/ssc:100627693%09red/ssc:100462758%09red/ssc:100157658%09red/ssc:100515919%09red
Epstein-Barr virus infection	KEGG PATHWAY	ssc05169	7	195	0.228037	0.380527	CASP3|CD44|IRF9|VIM|SLA-1|BTK|BLNK	http://www.genome.jp/kegg-bin/show_pathway?ssc05169/ssc:780415%09red/ssc:100037293%09red/ssc:100525150%09red/ssc:397244%09red/ssc:100627308%09red/ssc:100522394%09red/ssc:100152350%09red
Thyroid cancer	KEGG PATHWAY	ssc05216	2	36	0.238578	0.393778	PPARG|TCF7	http://www.genome.jp/kegg-bin/show_pathway?ssc05216/ssc:100512951%09red/ssc:397671%09red
Sulfur metabolism	KEGG PATHWAY	ssc00920	1	10	0.238873	0.393778	MPST	http://www.genome.jp/kegg-bin/show_pathway?ssc00920/ssc:100154490%09red
Pyruvate metabolism	KEGG PATHWAY	ssc00620	2	37	0.247696	0.401031	LDHD|LDHA	http://www.genome.jp/kegg-bin/show_pathway?ssc00620/ssc:100523064%09red/ssc:407245%09red
Aldosterone-regulated sodium reabsorption	KEGG PATHWAY	ssc04960	2	37	0.247696	0.401031	SFN|INSR	http://www.genome.jp/kegg-bin/show_pathway?ssc04960/ssc:733625%09red/ssc:396755%09red
Alanine, aspartate and glutamate metabolism	KEGG PATHWAY	ssc00250	2	37	0.247696	0.401031	GFPT2|AGXT2	http://www.genome.jp/kegg-bin/show_pathway?ssc00250/ssc:100518539%09red/ssc:100513890%09red
Apoptosis	KEGG PATHWAY	ssc04210	5	134	0.255265	0.408633	CTSL|CTSC|TNFSF10|CASP3|CTSV	http://www.genome.jp/kegg-bin/show_pathway?ssc04210/ssc:396926%09red/ssc:397244%09red/ssc:406191%09red/ssc:100522387%09red/ssc:100515919%09red
Alzheimer disease	KEGG PATHWAY	ssc05010	6	168	0.255395	0.408633	PLCB1|APOE|PLCB4|CASP3|BACE1|IL1B2	http://www.genome.jp/kegg-bin/show_pathway?ssc05010/ssc:100152679%09red/ssc:100516581%09red/ssc:100511707%09red/ssc:397244%09red/ssc:396565%09red/ssc:397576%09red
Ubiquinone and other terpenoid-quinone biosynthesis	KEGG PATHWAY	ssc00130	1	11	0.257531	0.40964	TAT	http://www.genome.jp/kegg-bin/show_pathway?ssc00130/ssc:100511756%09red
Insulin signaling pathway	KEGG PATHWAY	ssc04910	5	135	0.259893	0.410993	HKDC1|INSR|PYGL|PYGM|PHKA2	http://www.genome.jp/kegg-bin/show_pathway?ssc04910/ssc:100519810%09red/ssc:100141306%09red/ssc:100153520%09red/ssc:733659%09red/ssc:396755%09red
Glioma	KEGG PATHWAY	ssc05214	3	71	0.272229	0.428013	CAMK1|PDGFRB|CAMK1D	http://www.genome.jp/kegg-bin/show_pathway?ssc05214/ssc:100511150%09red/ssc:102166564%09red/ssc:100156272%09red
Gastric acid secretion	KEGG PATHWAY	ssc04971	3	72	0.278897	0.435977	PLCB1|PLCB4|KCNJ16	http://www.genome.jp/kegg-bin/show_pathway?ssc04971/ssc:100519442%09red/ssc:100152679%09red/ssc:100516581%09red
Allograft rejection	KEGG PATHWAY	ssc05330	2	41	0.284217	0.441755	IFNG|SLA-1	http://www.genome.jp/kegg-bin/show_pathway?ssc05330/ssc:100037293%09red/ssc:396991%09red
Carbohydrate digestion and absorption	KEGG PATHWAY	ssc04973	2	42	0.293333	0.453333	HKDC1|SLC2A2	http://www.genome.jp/kegg-bin/show_pathway?ssc04973/ssc:397429%09red/ssc:100153520%09red
Synaptic vesicle cycle	KEGG PATHWAY	ssc04721	3	76	0.305696	0.46977	SLC6A13|ATP6V1B1|RIMS1	http://www.genome.jp/kegg-bin/show_pathway?ssc04721/ssc:100523368%09red/ssc:100513014%09red/ssc:100157596%09red
Proteasome	KEGG PATHWAY	ssc03050	2	44	0.31151	0.476016	IFNG|PSME1	http://www.genome.jp/kegg-bin/show_pathway?ssc03050/ssc:397572%09red/ssc:396991%09red
Carbon metabolism	KEGG PATHWAY	ssc01200	4	112	0.316992	0.481686	HKDC1|ALDOC|ENO3|PHGDH	http://www.genome.jp/kegg-bin/show_pathway?ssc01200/ssc:692156%09red/ssc:100153520%09red/ssc:100512013%09red/ssc:100144529%09red
EGFR tyrosine kinase inhibitor resistance	KEGG PATHWAY	ssc01521	3	78	0.31914	0.482256	PDGFRB|KDR|MET	http://www.genome.jp/kegg-bin/show_pathway?ssc01521/ssc:102166564%09red/ssc:397311%09red/ssc:654328%09red
Endocrine and other factor-regulated calcium reabsorption	KEGG PATHWAY	ssc04961	2	46	0.329586	0.494938	PLCB1|PLCB4	http://www.genome.jp/kegg-bin/show_pathway?ssc04961/ssc:100152679%09red/ssc:100516581%09red
mTOR signaling pathway	KEGG PATHWAY	ssc04150	5	150	0.331172	0.494938	WNT2B|ATP6V1B1|RPS6KA2|DEPTOR|INSR	http://www.genome.jp/kegg-bin/show_pathway?ssc04150/ssc:100523368%09red/ssc:100515286%09red/ssc:396755%09red/ssc:100520560%09red/ssc:100157658%09red
Sphingolipid metabolism	KEGG PATHWAY	ssc00600	2	47	0.338576	0.500504	PLPP1|SMPD1	http://www.genome.jp/kegg-bin/show_pathway?ssc00600/ssc:100518980%09red/ssc:100515451%09red
Drug metabolism - cytochrome P450	KEGG PATHWAY	ssc00982	2	47	0.338576	0.500504	MAOB|FMO1	http://www.genome.jp/kegg-bin/show_pathway?ssc00982/ssc:397132%09red/ssc:414909%09red
Thyroid hormone signaling pathway	KEGG PATHWAY	ssc04919	4	117	0.344791	0.506936	RCAN1|PLCB1|PLCB4|THRB	http://www.genome.jp/kegg-bin/show_pathway?ssc04919/ssc:100511902%09red/ssc:396776%09red/ssc:100152679%09red/ssc:100516581%09red
Amyotrophic lateral sclerosis (ALS)	KEGG PATHWAY	ssc05014	2	48	0.347528	0.508214	CASP3|PRPH	http://www.genome.jp/kegg-bin/show_pathway?ssc05014/ssc:397244%09red/ssc:100152434%09red
Herpes simplex virus 1 infection	KEGG PATHWAY	ssc05168	10	338	0.349403	0.508222	CASP3|IFNG|IRF9|IL1B2|ZNF713|SLA-1|IFNGR1|ZNF567|CFP|ZFP57	http://www.genome.jp/kegg-bin/show_pathway?ssc05168/ssc:780415%09red/ssc:100525521%09red/ssc:100037293%09red/ssc:100152238%09red/ssc:397244%09red/ssc:100141415%09red/ssc:100521127%09red/ssc:396991%09red/ssc:100522293%09red/ssc:396565%09red
Viral protein interaction with cytokine and cytokine receptor	KEGG PATHWAY	ssc04061	3	84	0.359444	0.518486	TNFSF10|CXCL14|ACKR3	http://www.genome.jp/kegg-bin/show_pathway?ssc04061/ssc:406191%09red/ssc:494467%09red/ssc:100515346%09red
Selenocompound metabolism	KEGG PATHWAY	ssc00450	1	17	0.360271	0.518486	INMT	http://www.genome.jp/kegg-bin/show_pathway?ssc00450/ssc:100512997%09red
Cardiac muscle contraction	KEGG PATHWAY	ssc04260	3	85	0.366137	0.52274	CACNA2D1|TPM2|HRC	http://www.genome.jp/kegg-bin/show_pathway?ssc04260/ssc:396693%09red/ssc:100525465%09red/ssc:397377%09red
AMPK signaling pathway	KEGG PATHWAY	ssc04152	4	121	0.367071	0.52274	PPARG|PFKFB3|CREB3L1|INSR	http://www.genome.jp/kegg-bin/show_pathway?ssc04152/ssc:100516289%09red/ssc:100516663%09red/ssc:397671%09red/ssc:396755%09red
Glutathione metabolism	KEGG PATHWAY	ssc00480	2	51	0.374127	0.529847	GPX8|ANPEP	http://www.genome.jp/kegg-bin/show_pathway?ssc00480/ssc:100519691%09red/ssc:397520%09red
One carbon pool by folate	KEGG PATHWAY	ssc00670	1	18	0.375958	0.529847	ALDH1L1	http://www.genome.jp/kegg-bin/show_pathway?ssc00670/ssc:100622210%09red
Hepatocellular carcinoma	KEGG PATHWAY	ssc05225	5	160	0.379709	0.532375	WNT2B|MET|TGFB2|TGFBR1|TCF7	http://www.genome.jp/kegg-bin/show_pathway?ssc05225/ssc:100512951%09red/ssc:654328%09red/ssc:396665%09red/ssc:100520560%09red/ssc:397084%09red
Pantothenate and CoA biosynthesis	KEGG PATHWAY	ssc00770	1	19	0.39126	0.545757	DPYS	http://www.genome.jp/kegg-bin/show_pathway?ssc00770/ssc:100156500%09red
Legionellosis	KEGG PATHWAY	ssc05134	2	54	0.400273	0.552661	IL1B2|CASP3	http://www.genome.jp/kegg-bin/show_pathway?ssc05134/ssc:397244%09red/ssc:396565%09red
Pyrimidine metabolism	KEGG PATHWAY	ssc00240	2	54	0.400273	0.552661	DPYS|NT5E	http://www.genome.jp/kegg-bin/show_pathway?ssc00240/ssc:100157995%09red/ssc:100156500%09red
Pancreatic secretion	KEGG PATHWAY	ssc04972	3	91	0.405983	0.557714	PLCB1|PLCB4|SLC4A4	http://www.genome.jp/kegg-bin/show_pathway?ssc04972/ssc:100152679%09red/ssc:503546%09red/ssc:100516581%09red
Cytosolic DNA-sensing pathway	KEGG PATHWAY	ssc04623	2	55	0.408874	0.558864	RIPK3|IL1B2	http://www.genome.jp/kegg-bin/show_pathway?ssc04623/ssc:396565%09red/ssc:100153263%09red
Fatty acid metabolism	KEGG PATHWAY	ssc01212	2	57	0.425894	0.579215	ACADL|ELOVL2	http://www.genome.jp/kegg-bin/show_pathway?ssc01212/ssc:100153368%09red/ssc:396931%09red
Renin-angiotensin system	KEGG PATHWAY	ssc04614	1	22	0.434955	0.57994	ANPEP	http://www.genome.jp/kegg-bin/show_pathway?ssc04614/ssc:397520%09red
Pentose and glucuronate interconversions	KEGG PATHWAY	ssc00040	1	22	0.434955	0.57994	GUSB	http://www.genome.jp/kegg-bin/show_pathway?ssc00040/ssc:100144519%09red
alpha-Linolenic acid metabolism	KEGG PATHWAY	ssc00592	1	22	0.434955	0.57994	PLA2G4A	http://www.genome.jp/kegg-bin/show_pathway?ssc00592/ssc:100520687%09red
Vitamin digestion and absorption	KEGG PATHWAY	ssc04977	1	22	0.434955	0.57994	ABCC1	http://www.genome.jp/kegg-bin/show_pathway?ssc04977/ssc:733619%09red
Drug metabolism - other enzymes	KEGG PATHWAY	ssc00983	2	59	0.442653	0.584474	DPYS|GUSB	http://www.genome.jp/kegg-bin/show_pathway?ssc00983/ssc:100144519%09red/ssc:100156500%09red
Glycerolipid metabolism	KEGG PATHWAY	ssc00561	2	59	0.442653	0.584474	PLPP1|DGKK	http://www.genome.jp/kegg-bin/show_pathway?ssc00561/ssc:100155983%09red/ssc:100515451%09red
Systemic lupus erythematosus	KEGG PATHWAY	ssc05322	3	99	0.457859	0.598739	IFNG|C1R|C4A	http://www.genome.jp/kegg-bin/show_pathway?ssc05322/ssc:445467%09red/ssc:445464%09red/ssc:396991%09red
NF-kappa B signaling pathway	KEGG PATHWAY	ssc04064	3	99	0.457859	0.598739	IL1B2|BTK|BLNK	http://www.genome.jp/kegg-bin/show_pathway?ssc04064/ssc:100627308%09red/ssc:396565%09red/ssc:100152350%09red
Chemokine signaling pathway	KEGG PATHWAY	ssc04062	5	177	0.461609	0.598829	PLCB1|PLCB4|GNG11|CXCL14|GRK3	http://www.genome.jp/kegg-bin/show_pathway?ssc04062/ssc:100522202%09red/ssc:100156449%09red/ssc:494467%09red/ssc:100152679%09red/ssc:100516581%09red
Glycosaminoglycan biosynthesis - heparan sulfate / heparin	KEGG PATHWAY	ssc00534	1	24	0.462331	0.598829	NDST3	http://www.genome.jp/kegg-bin/show_pathway?ssc00534/ssc:100525060%09red
Human T-cell leukemia virus 1 infection	KEGG PATHWAY	ssc05166	6	220	0.479083	0.617585	TGFB2|EGR1|TGFBR1|SLA-1|CREB3L1|FOSL1	http://www.genome.jp/kegg-bin/show_pathway?ssc05166/ssc:100516663%09red/ssc:100525205%09red/ssc:100037293%09red/ssc:397084%09red/ssc:100520726%09red/ssc:396665%09red
Amphetamine addiction	KEGG PATHWAY	ssc05031	2	64	0.483323	0.617861	MAOB|CREB3L1	http://www.genome.jp/kegg-bin/show_pathway?ssc05031/ssc:100516663%09red/ssc:414909%09red
Maturity onset diabetes of the young	KEGG PATHWAY	ssc04950	1	26	0.488383	0.617861	SLC2A2	http://www.genome.jp/kegg-bin/show_pathway?ssc04950/ssc:397429%09red
Fatty acid elongation	KEGG PATHWAY	ssc00062	1	26	0.488383	0.617861	ELOVL2	http://www.genome.jp/kegg-bin/show_pathway?ssc00062/ssc:100153368%09red
Collecting duct acid secretion	KEGG PATHWAY	ssc04966	1	26	0.488383	0.617861	ATP6V1B1	http://www.genome.jp/kegg-bin/show_pathway?ssc04966/ssc:100523368%09red
Hepatitis C	KEGG PATHWAY	ssc05160	4	146	0.502888	0.633238	IFNG|CLDN1|IRF9|CASP3	http://www.genome.jp/kegg-bin/show_pathway?ssc05160/ssc:397244%09red/ssc:780415%09red/ssc:100625166%09red/ssc:396991%09red
Alcoholism	KEGG PATHWAY	ssc05034	4	147	0.508085	0.633238	MAOB|CREB3L1|DRD2|GNG11	http://www.genome.jp/kegg-bin/show_pathway?ssc05034/ssc:100522202%09red/ssc:100624857%09red/ssc:100516663%09red/ssc:414909%09red
Biosynthesis of unsaturated fatty acids	KEGG PATHWAY	ssc01040	1	28	0.513174	0.633238	ELOVL2	http://www.genome.jp/kegg-bin/show_pathway?ssc01040/ssc:100153368%09red
Linoleic acid metabolism	KEGG PATHWAY	ssc00591	1	28	0.513174	0.633238	PLA2G4A	http://www.genome.jp/kegg-bin/show_pathway?ssc00591/ssc:100520687%09red
Pentose phosphate pathway	KEGG PATHWAY	ssc00030	1	28	0.513174	0.633238	ALDOC	http://www.genome.jp/kegg-bin/show_pathway?ssc00030/ssc:100512013%09red
Renal cell carcinoma	KEGG PATHWAY	ssc05211	2	68	0.514506	0.633238	MET|TGFB2	http://www.genome.jp/kegg-bin/show_pathway?ssc05211/ssc:654328%09red/ssc:397084%09red
Thermogenesis	KEGG PATHWAY	ssc04714	6	229	0.516895	0.633313	NPR1|RPS6KA2|PPARG|CREB3L1|PRKG1|PRKG2	http://www.genome.jp/kegg-bin/show_pathway?ssc04714/ssc:100512796%09red/ssc:100515286%09red/ssc:100516663%09red/ssc:100153508%09red/ssc:733640%09red/ssc:397671%09red
Huntington disease	KEGG PATHWAY	ssc05016	5	190	0.522053	0.633984	PLCB1|CREB3L1|PLCB4|CASP3|PPARG	http://www.genome.jp/kegg-bin/show_pathway?ssc05016/ssc:397244%09red/ssc:100516663%09red/ssc:397671%09red/ssc:100152679%09red/ssc:100516581%09red
Platinum drug resistance	KEGG PATHWAY	ssc01524	2	69	0.522105	0.633984	CASP3|ABCC2	http://www.genome.jp/kegg-bin/show_pathway?ssc01524/ssc:397244%09red/ssc:397535%09red
Circadian rhythm	KEGG PATHWAY	ssc04710	1	30	0.536765	0.648889	BHLHE41	http://www.genome.jp/kegg-bin/show_pathway?ssc04710/ssc:100626912%09red
Pancreatic cancer	KEGG PATHWAY	ssc05212	2	72	0.544418	0.652817	TGFB2|TGFBR1	http://www.genome.jp/kegg-bin/show_pathway?ssc05212/ssc:396665%09red/ssc:397084%09red
Galactose metabolism	KEGG PATHWAY	ssc00052	1	31	0.548129	0.652817	HKDC1	http://www.genome.jp/kegg-bin/show_pathway?ssc00052/ssc:100153520%09red
Bacterial invasion of epithelial cells	KEGG PATHWAY	ssc05100	2	73	0.551692	0.652817	MET|CAV2	http://www.genome.jp/kegg-bin/show_pathway?ssc05100/ssc:654328%09red/ssc:100125375%09red
Hepatitis B	KEGG PATHWAY	ssc05161	4	156	0.553688	0.652817	TGFB2|CREB3L1|TGFBR1|CASP3	http://www.genome.jp/kegg-bin/show_pathway?ssc05161/ssc:397244%09red/ssc:396665%09red/ssc:100516663%09red/ssc:397084%09red
Oocyte meiosis	KEGG PATHWAY	ssc04114	3	115	0.555075	0.652817	STAG3|RPS6KA2|AR	http://www.genome.jp/kegg-bin/show_pathway?ssc04114/ssc:100515304%09red/ssc:100515286%09red/ssc:397582%09red
Chronic myeloid leukemia	KEGG PATHWAY	ssc05220	2	74	0.558884	0.652817	TGFB2|TGFBR1	http://www.genome.jp/kegg-bin/show_pathway?ssc05220/ssc:396665%09red/ssc:397084%09red
Autophagy - other	KEGG PATHWAY	ssc04136	1	32	0.559215	0.652817	WIPI1	http://www.genome.jp/kegg-bin/show_pathway?ssc04136/ssc:100462758%09red
Apoptosis - multiple species	KEGG PATHWAY	ssc04215	1	32	0.559215	0.652817	CASP3	http://www.genome.jp/kegg-bin/show_pathway?ssc04215/ssc:397244%09red
Neurotrophin signaling pathway	KEGG PATHWAY	ssc04722	3	117	0.566483	0.656983	IRAK3|RPS6KA2|ARHGDIB	http://www.genome.jp/kegg-bin/show_pathway?ssc04722/ssc:100514645%09red/ssc:100155466%09red/ssc:100515286%09red
Propanoate metabolism	KEGG PATHWAY	ssc00640	1	33	0.570029	0.656983	LDHA	http://www.genome.jp/kegg-bin/show_pathway?ssc00640/ssc:407245%09red
beta-Alanine metabolism	KEGG PATHWAY	ssc00410	1	33	0.570029	0.656983	DPYS	http://www.genome.jp/kegg-bin/show_pathway?ssc00410/ssc:100156500%09red
Tight junction	KEGG PATHWAY	ssc04530	4	166	0.601598	0.690441	ARHGEF2|CLDN1|MYH14|PRKCE	http://www.genome.jp/kegg-bin/show_pathway?ssc04530/ssc:100524932%09red/ssc:100145887%09red/ssc:100524748%09red/ssc:100625166%09red
Yersinia infection	KEGG PATHWAY	ssc05135	3	125	0.610273	0.695023	RPS6KA2|ITGA4|IL1B2	http://www.genome.jp/kegg-bin/show_pathway?ssc05135/ssc:100515286%09red/ssc:396565%09red/ssc:100521477%09red
Fat digestion and absorption	KEGG PATHWAY	ssc04975	1	37	0.6107	0.695023	PLPP1	http://www.genome.jp/kegg-bin/show_pathway?ssc04975/ssc:100515451%09red
Bladder cancer	KEGG PATHWAY	ssc05219	1	38	0.620253	0.702953	THBS1	http://www.genome.jp/kegg-bin/show_pathway?ssc05219/ssc:492313%09red
Fatty acid degradation	KEGG PATHWAY	ssc00071	1	41	0.64753	0.730822	ACADL	http://www.genome.jp/kegg-bin/show_pathway?ssc00071/ssc:396931%09red
Ubiquitin mediated proteolysis	KEGG PATHWAY	ssc04120	3	134	0.655877	0.737184	SMURF1|CUL7|UBE2QL1	http://www.genome.jp/kegg-bin/show_pathway?ssc04120/ssc:100518586%09red/ssc:100141398%09red/ssc:100621443%09red
Signaling pathways regulating pluripotency of stem cells	KEGG PATHWAY	ssc04550	3	135	0.660699	0.739548	HESX1|WNT2B|TCF7	http://www.genome.jp/kegg-bin/show_pathway?ssc04550/ssc:100512951%09red/ssc:100623612%09red/ssc:100520560%09red
Measles	KEGG PATHWAY	ssc05162	3	136	0.665473	0.741839	IRF9|IL1B2|CASP3	http://www.genome.jp/kegg-bin/show_pathway?ssc05162/ssc:397244%09red/ssc:780415%09red/ssc:396565%09red
Th1 and Th2 cell differentiation	KEGG PATHWAY	ssc04658	2	91	0.668452	0.742118	IFNG|IFNGR1	http://www.genome.jp/kegg-bin/show_pathway?ssc04658/ssc:100152238%09red/ssc:396991%09red
Viral carcinogenesis	KEGG PATHWAY	ssc05203	4	183	0.675504	0.746899	SLA-1|IRF9|CREB3L1|CASP3	http://www.genome.jp/kegg-bin/show_pathway?ssc05203/ssc:397244%09red/ssc:780415%09red/ssc:100037293%09red/ssc:100516663%09red
PD-L1 expression and PD-1 checkpoint pathway in cancer	KEGG PATHWAY	ssc05235	2	93	0.679784	0.748588	IFNG|IFNGR1	http://www.genome.jp/kegg-bin/show_pathway?ssc05235/ssc:100152238%09red/ssc:396991%09red
Toll-like receptor signaling pathway	KEGG PATHWAY	ssc04620	2	95	0.690797	0.757649	TLR1|IL1B2	http://www.genome.jp/kegg-bin/show_pathway?ssc04620/ssc:396607%09red/ssc:396565%09red
Intestinal immune network for IgA production	KEGG PATHWAY	ssc04672	1	47	0.696353	0.760675	ITGA4	http://www.genome.jp/kegg-bin/show_pathway?ssc04672/ssc:100521477%09red
N-Glycan biosynthesis	KEGG PATHWAY	ssc00510	1	50	0.718171	0.775169	MAN1A1	http://www.genome.jp/kegg-bin/show_pathway?ssc00510/ssc:396919%09red
Valine, leucine and isoleucine degradation	KEGG PATHWAY	ssc00280	1	50	0.718171	0.775169	AGXT2	http://www.genome.jp/kegg-bin/show_pathway?ssc00280/ssc:100513890%09red
Autoimmune thyroid disease	KEGG PATHWAY	ssc05320	1	50	0.718171	0.775169	SLA-1	http://www.genome.jp/kegg-bin/show_pathway?ssc05320/ssc:100037293%09red
Non-alcoholic fatty liver disease (NAFLD)	KEGG PATHWAY	ssc04932	3	150	0.727182	0.781793	INSR|IL1B2|CASP3	http://www.genome.jp/kegg-bin/show_pathway?ssc04932/ssc:397244%09red/ssc:396565%09red/ssc:396755%09red
C-type lectin receptor signaling pathway	KEGG PATHWAY	ssc04625	2	103	0.731759	0.783616	IRF9|IL1B2	http://www.genome.jp/kegg-bin/show_pathway?ssc04625/ssc:780415%09red/ssc:396565%09red
Cellular senescence	KEGG PATHWAY	ssc04218	3	154	0.743083	0.792506	SLA-1|TGFB2|TGFBR1	http://www.genome.jp/kegg-bin/show_pathway?ssc04218/ssc:100037293%09red/ssc:396665%09red/ssc:397084%09red
T cell receptor signaling pathway	KEGG PATHWAY	ssc04660	2	106	0.745888	0.792506	IFNG|FYN	http://www.genome.jp/kegg-bin/show_pathway?ssc04660/ssc:791125%09red/ssc:396991%09red
Leukocyte transendothelial migration	KEGG PATHWAY	ssc04670	2	110	0.76373	0.808306	CLDN1|ITGA4	http://www.genome.jp/kegg-bin/show_pathway?ssc04670/ssc:100625166%09red/ssc:100521477%09red
Endometrial cancer	KEGG PATHWAY	ssc05213	1	58	0.768999	0.810727	TCF7	http://www.genome.jp/kegg-bin/show_pathway?ssc05213/ssc:100512951%09red
Longevity regulating pathway - multiple species	KEGG PATHWAY	ssc04213	1	61	0.785603	0.825035	INSR	http://www.genome.jp/kegg-bin/show_pathway?ssc04213/ssc:396755%09red
RIG-I-like receptor signaling pathway	KEGG PATHWAY	ssc04622	1	63	0.796005	0.832744	TBKBP1	http://www.genome.jp/kegg-bin/show_pathway?ssc04622/ssc:100518628%09red
Mitophagy - animal	KEGG PATHWAY	ssc04137	1	64	0.801015	0.834775	RAB7B	http://www.genome.jp/kegg-bin/show_pathway?ssc04137/ssc:100627693%09red
Cell cycle	KEGG PATHWAY	ssc04110	2	121	0.807282	0.838095	SFN|TGFB2	http://www.genome.jp/kegg-bin/show_pathway?ssc04110/ssc:733625%09red/ssc:397084%09red
Prolactin signaling pathway	KEGG PATHWAY	ssc04917	1	70	0.8286	0.856955	SLC2A2	http://www.genome.jp/kegg-bin/show_pathway?ssc04917/ssc:397429%09red
RNA degradation	KEGG PATHWAY	ssc03018	1	78	0.859533	0.885579	ENO3	http://www.genome.jp/kegg-bin/show_pathway?ssc03018/ssc:692156%09red
Parkinson disease	KEGG PATHWAY	ssc05012	2	142	0.871012	0.89402	DRD2|CASP3	http://www.genome.jp/kegg-bin/show_pathway?ssc05012/ssc:397244%09red/ssc:100624857%09red
ErbB signaling pathway	KEGG PATHWAY	ssc04012	1	84	0.879015	0.898842	EREG	http://www.genome.jp/kegg-bin/show_pathway?ssc04012/ssc:100620969%09red
Human immunodeficiency virus 1 infection	KEGG PATHWAY	ssc05170	3	204	0.885291	0.90187	SLA-1|GNG11|CASP3	http://www.genome.jp/kegg-bin/show_pathway?ssc05170/ssc:100522202%09red/ssc:397244%09red/ssc:100037293%09red
Progesterone-mediated oocyte maturation	KEGG PATHWAY	ssc04914	1	88	0.89048	0.90377	RPS6KA2	http://www.genome.jp/kegg-bin/show_pathway?ssc04914/ssc:100515286%09red
Protein processing in endoplasmic reticulum	KEGG PATHWAY	ssc04141	2	161	0.911349	0.921513	MAN1A1|CKAP4	http://www.genome.jp/kegg-bin/show_pathway?ssc04141/ssc:396919%09red/ssc:100523493%09red
Oxidative phosphorylation	KEGG PATHWAY	ssc00190	1	132	0.963401	0.970538	ATP6V1B1	http://www.genome.jp/kegg-bin/show_pathway?ssc00190/ssc:100523368%09red
RNA transport	KEGG PATHWAY	ssc03013	1	149	0.976048	0.97965	FMR1	http://www.genome.jp/kegg-bin/show_pathway?ssc03013/ssc:100155078%09red
Olfactory transduction	KEGG PATHWAY	ssc04740	5	1053	1	1	SLC24A4|PRKG1|GRK3|RGS2|PRKG2	http://www.genome.jp/kegg-bin/show_pathway?ssc04740/ssc:100512796%09red/ssc:100156449%09red/ssc:100156914%09red/ssc:733640%09red/ssc:733670%09red
