# Supplementary material for: Global Transcriptomic Analyses Reveal Genes Involved in Conceptus Development During the Implantation Stages in Pigs
Source: Front Genet. 2021 Feb 24;12:584995. doi: 10.3389/fgene.2021.584995 (PMC7943634; doi:10.3389/fgene.2021.584995)
Supplement: Supplementary file 7 [file Table_7.XLSX]

## Sheet: Spring
Supplemental Table S7 KEGG pathway enrichment analysis
Category	ID	Title (or Source)	Cluster 1_logP	Cluster 2_logP	Cluster 3_logP	Cluster 1_GeneSet	Cluster 2_GeneSet	Cluster 3_GeneSet
Pathway	83073	Complement and coagulation cascades		3.8298	10		A2M C1QA C1QB C1QC C4A CD59 CFD CFI F8 SERPINB2 VWF	A2M C3AR1 C5 C8G CFB CFH CLU F10 F2 F3 F5 F9 FGB FGG KNG1 MASP1 MASP2 PLAU PLG PROC PROS1 SERPINA1 SERPINA5 SERPINC1 SERPIND1 SERPING1 TFPI VTN
Pathway	132956	Metabolic pathways	10			A4GALT AADAT ACADS ACOT4 ACSL1 ACSL6 ACY1 ADI1 ADO AGPAT2 AGPAT5 AHCY AK6 ALDH1B1 ALDH3B1 ALDH4A1 ALG1 ALPI AMPD1 AMT APRT ARG1 ARG2 ATIC ATP5F1A ATP5F1B ATP5F1D ATP5MC1 ATP5MC3 ATP5PF ATP5PO ATP6V0A1 ATP6V0A4 ATP6V0C ATP6V0D1 ATP6V1A ATP6V1C1 ATP6V1C2 ATP6V1D ATP6V1E1 ATP6V1F ATP6V1G3 ATP6V1H B3GALNT1 B3GNT2 B4GALT3 BLVRB BPNT1 CDIPT CDS1 CERS3 CHST9 CMBL CNDP1 CNDP2 COQ3 COQ5 COX6A1 CRLS1 CTPS1…
Pathway	83098	Parkinson's disease	10			ATP5F1A ATP5F1B ATP5F1D ATP5MC1 ATP5MC3 ATP5PF ATP5PO COX6A1 CYCS DRD2 NDUFA10 NDUFA11 NDUFA12 NDUFA2 NDUFA3 NDUFA4 NDUFA7 NDUFA8 NDUFA9 NDUFAB1 NDUFB1 NDUFB10 NDUFB2 NDUFB3 NDUFB5 NDUFB6 NDUFB8 NDUFB9 NDUFC1 NDUFC2 NDUFS1 NDUFS2 NDUFS3 NDUFS6 NDUFS7 NDUFV1 NDUFV2 NDUFV3 SDHB SDHC SLC25A5 UBE2L3 UQCR10 VDAC1 VDAC2
Pathway	82942	Oxidative phosphorylation	10			ATP5F1A ATP5F1B ATP5F1D ATP5MC1 ATP5MC3 ATP5PF ATP5PO ATP6V0A1 ATP6V0A4 ATP6V0C ATP6V0D1 ATP6V1A ATP6V1C1 ATP6V1C2 ATP6V1D ATP6V1E1 ATP6V1F ATP6V1G3 ATP6V1H COX6A1 NDUFA10 NDUFA11 NDUFA12 NDUFA2 NDUFA3 NDUFA4 NDUFA7 NDUFA8 NDUFA9 NDUFAB1 NDUFB1 NDUFB10 NDUFB2 NDUFB3 NDUFB5 NDUFB6 NDUFB8 NDUFB9 NDUFC1 NDUFC2 NDUFS1 NDUFS2 NDUFS3 NDUFS6 NDUFS7 NDUFV1 NDUFV2 NDUFV3 PPA1 SDHB SDHC UQCR10
Pathway	83030	Aminoacyl-tRNA biosynthesis	10			AARS1 AARS2 CARS1 DARS1 DARS2 EARS2 FARSA GARS1 GATB HARS1 IARS1 MTFMT NARS1 NARS2 PARS2 QRSL1 RARS1 TARS1 TARS2 VARS2 WARS1 YARS1
Pathway	83068	ECM-receptor interaction			10			CD44 COL1A2 COL4A1 COL4A2 COL4A6 COL6A2 COL9A2 FN1 GP1BA ITGA11 ITGA2 ITGA2B ITGA4 ITGA5 ITGA8 ITGAV ITGB3 LAMB2 LAMC1 SV2B THBS1 THBS3 TNC TNR VTN
Pathway	199378	Ribosome biogenesis in eukaryotes	10			AK6 BMS1 DKC1 EMG1 FBL GAR1 GNL2 GNL3 HEATR1 IMP3 NAT10 NHP2 NOB1 NOL6 NOP56 NXT1 POP1 POP4 POP5 PWP2 RAN RCL1 RPP25L RPP40 RRP7A SNU13 TCOF1 UTP14A UTP15 UTP18 UTP4 WDR3 WDR36 WDR43 WDR75
Pathway	862188	Non-alcoholic fatty liver disease (NAFLD)	10			ADIPOR1 AKT2 COX6A1 CYCS EIF2S1 MAPK9 NDUFA10 NDUFA11 NDUFA12 NDUFA2 NDUFA3 NDUFA4 NDUFA7 NDUFA8 NDUFA9 NDUFAB1 NDUFB1 NDUFB10 NDUFB2 NDUFB3 NDUFB5 NDUFB6 NDUFB8 NDUFB9 NDUFC1 NDUFC2 NDUFS1 NDUFS2 NDUFS3 NDUFS6 NDUFS7 NDUFV1 NDUFV2 NDUFV3 PRKAG2 SDHB SDHC TRAF2 UQCR10
Pathway	83100	Huntington's disease	10			AP2A1 AP2M1 AP2S1 ATP5F1A ATP5F1B ATP5F1D ATP5MC1 ATP5MC3 ATP5PF ATP5PO COX6A1 CYCS HIP1 NDUFA10 NDUFA11 NDUFA12 NDUFA2 NDUFA3 NDUFA4 NDUFA7 NDUFA8 NDUFA9 NDUFAB1 NDUFB1 NDUFB10 NDUFB2 NDUFB3 NDUFB5 NDUFB6 NDUFB8 NDUFB9 NDUFC1 NDUFC2 NDUFS1 NDUFS2 NDUFS3 NDUFS6 NDUFS7 NDUFV1 NDUFV2 NDUFV3 PLCB3 POLR2E POLR2I POLR2K PPARGC1A SDHB SDHC SLC25A5 SOD2 TFAM UQCR10 VDAC1 VDAC2
Pathway	83097	Alzheimer's disease	10			ATP5F1A ATP5F1B ATP5F1D ATP5MC1 ATP5MC3 ATP5PF ATP5PO CALM2 CDK5 CDK5R1 COX6A1 CYCS HSD17B10 IDE ITPR3 NDUFA10 NDUFA11 NDUFA12 NDUFA2 NDUFA3 NDUFA4 NDUFA7 NDUFA8 NDUFA9 NDUFAB1 NDUFB1 NDUFB10 NDUFB2 NDUFB3 NDUFB5 NDUFB6 NDUFB8 NDUFB9 NDUFC1 NDUFC2 NDUFS1 NDUFS2 NDUFS3 NDUFS6 NDUFS7 NDUFV1 NDUFV2 NDUFV3 PLCB3 PPP3CC SDHB SDHC UQCR10
Pathway	177876	RNA transport	10			EIF2B1 EIF2B2 EIF2B3 EIF2B5 EIF2S1 EIF2S2 EIF2S3 EIF3D EIF3I EIF4A1 EIF4A3 EIF4E EIF4E2 EIF4EBP1 EIF4EBP3 ELAC2 GEMIN5 GEMIN6 KPNB1 MAGOHB NCBP1 NUP133 NUP160 NUP50 NUP62 NUP85 NUP93 NXT1 POP1 POP4 POP5 PRMT5 RAE1 RAN RPP21 RPP25L RPP40 SMN1 TACC3 THOC3 THOC6 UBE2I XPOT
Pathway	782000	Proteoglycans in cancer		3.7128	3.0595		CASP3 CD44 CDKN1A CTSL ESR1 FGFR1 FZD10 FZD5 GPC1 HBEGF HOXD10 IGF1 ITGB3 MET SRC TIAM1 TLR4 WNT4 WNT9A	AKT3 ANK1 ANK2 ANK3 CAMK2G CAV2 CD44 CD63 DCN FGFR1 FN1 GAB1 GPC3 HPSE HSPB2 IGF1 ITGA2 ITGA5 ITGAV ITGB3 KDR LUM MRAS PIK3CD PLAU PTCH1 RRAS SDC2 SMO THBS1 VTN WNT2 WNT2B
Pathway	83042	PPAR signaling pathway		4.2043	2.2704		ACSL4 ACSL5 CYP27A1 CYP7A1 FABP5 FABP7 GK PCK1 PPARG SLC27A2 SLC27A6	ACADL ACOX2 ANGPTL4 APOA1 APOA2 APOC3 AQP7 HMGCS2 PCK1 PCK2 PLIN5 PPARA SCD SCD5
Pathway	868086	Rap1 signaling pathway		2.68	3.7413		FGF19 FGF9 FGFR1 FGFR2 GNAI1 ID1 IGF1 ITGAL ITGB3 MET PARD6G PFN1 RAP1B RAPGEF4 SRC TIAM1 VEGFD	ADCY2 ADCY3 ADCY6 AKT3 ANGPT2 CALML4 FGF10 FGF11 FGF12 FGF13 FGFR1 FLT4 GNAS GRIN2B IGF1 INSR ITGA2B ITGAL ITGB3 KDR KIT LCP2 MRAS PFN2 PIK3CD PLCB1 PLCB4 RAC2 RAPGEF5 RASGRP2 RGS14 RRAS SIPA1L2 SKAP1 TEK THBS1
Pathway	152665	Malaria		2.6911	3.4493		CD40 ICAM1 IFNG ITGAL MET SELP TLR4	ACKR1 CCL2 CXCL8 GYPA HBB IL18 ITGAL PECAM1 SDC2 SELP THBS1 THBS3 VCAM1
Pathway	83102	Epithelial cell signaling in Helicobacter pylori infection	3.3145	2.4556		ATP6V0A1 ATP6V0A4 ATP6V0C ATP6V0D1 ATP6V1A ATP6V1C1 ATP6V1C2 ATP6V1D ATP6V1E1 ATP6V1F ATP6V1G3 ATP6V1H CCL5 MAPK14 MAPK9 PLCG2	ATP6V1B1 CASP3 F11R HBEGF IKBKG MAP3K14 MET SRC
Pathway	1492886	Apelin signaling pathway			5.6681			ACTA2 ADCY2 ADCY3 ADCY6 AGTR1 AKT3 CALML4 EGR1 GABARAPL1 GNB3 GNG11 GNG2 HDAC5 JAG1 JAG2 MEF2A MEF2C MEF2D MRAS MYL4 MYLK4 PIK3R6 PLCB1 PLCB4 PRKAB2 PRKCE RRAS RYR1 RYR2 SMAD3 TGFBR1
Pathway	83065	Axon guidance			5.5155			ABL1 BMP7 BMPR2 BOC CAMK2G CXCL12 DPYSL2 EFNB3 EPHB2 EPHB6 FYN LRRC4C NFATC4 NTN4 PAK5 PIK3CD PPP3CB PTCH1 RAC2 RND1 ROBO1 ROBO2 RRAS SEMA3B SEMA3D SEMA3G SEMA4C SEMA4F SEMA4G SEMA6D SLIT2 SMO SRGAP1 SRGAP2 SSH3 TRPC4
Pathway	83069	Cell adhesion molecules (CAMs)		3.0135	2.484		CD34 CD40 CD86 CLDN1 CLDN6 F11R ICAM1 ITGA6 ITGAL NECTIN2 PTPRC SELL SELP VTCN1	CADM3 CDH3 CLDN11 CLDN23 CLDN5 CNTN1 ESAM ICAM2 ICOSLG ITGA4 ITGA8 ITGAL ITGAV JAM3 LRRC4C NCAM1 NECTIN1 NECTIN3 NEO1 PECAM1 SDC2 SELP VCAM1 VCAN
Pathway	99052	Lysosome	5.0569			ABCB9 AP1B1 AP1G2 AP1S2 ATP6V0A1 ATP6V0A4 ATP6V0C ATP6V0D1 ATP6V1H CTSZ ENTPD4 FUCA1 GALC GBA GGA3 GM2A IGF2R LAMP1 LAMP2 M6PR MCOLN1 MFSD8 NEU1 NPC1 NPC2 PPT2 PSAP SCARB2
Pathway	83101	Vibrio cholerae infection	4.9561			ACTG1 ATP6V0A1 ATP6V0A4 ATP6V0C ATP6V0D1 ATP6V1A ATP6V1C1 ATP6V1C2 ATP6V1D ATP6V1E1 ATP6V1F ATP6V1G3 ATP6V1H ERO1A PLCG2 PRKCA
Pathway	82967	Taurine and hypotaurine metabolism			4.8879			BAAT CSAD GAD2 GGT1 GGT5 GGT6 GGT7
Pathway	692234	PI3K-Akt signaling pathway			4.8673			AKT3 ANGPT2 CCND2 COL1A2 COL4A1 COL4A2 COL4A6 COL6A2 COL9A2 CREB3L1 CREB3L3 EPO FGF10 FGF11 FGF12 FGF13 FGFR1 FLT4 FN1 GHR GNB3 GNG11 GNG2 GYS2 IGF1 IKBKG IL2RB IL2RG IL4R IL7 INSR ITGA11 ITGA2 ITGA2B ITGA4 ITGA5 ITGA8 ITGAV ITGB3 JAK3 KDR KIT LAMB2 LAMC1 MTCP1 PCK1 PCK2 PIK3CD PIK3R6 PPP2R3A TEK THBS1 THBS3 TNC TNR VTN
Pathway	952858	Platelet activation			4.8234			ADCY2 ADCY3 ADCY6 AKT3 COL1A2 COL3A1 FERMT3 FGB FGG FYN GNAS GP1BA ITGA2 ITGA2B ITGB3 LCP2 MYLK4 PIK3CD PIK3R6 PLA2G4A PLCB1 PLCB4 PRKG2 PTGIR PTGS1 RASGRP2 STIM1
Pathway	147586	Collecting duct acid secretion	4.7858			ATP6V0A1 ATP6V0A4 ATP6V0C ATP6V0D1 ATP6V1A ATP6V1C1 ATP6V1C2 ATP6V1D ATP6V1E1 ATP6V1F ATP6V1G3
Pathway	868085	Ras signaling pathway			4.7175			ABL1 AKT3 ANGPT2 CALML4 ETS1 FGF10 FGF11 FGF12 FGF13 FGFR1 FLT4 FOXO4 GAB1 GNB3 GNG11 GNG2 GRIN2B HTR7 IGF1 IKBKG INSR KDR KIT MAPK10 MRAS PAK5 PIK3CD PLA1A PLA2G1B PLA2G4A PLD1 PLD2 RAC2 RAPGEF5 RASA3 RASAL1 RASGRP2 RGL1 RRAS SYNGAP1 TEK
Pathway	172846	Staphylococcus aureus infection		4.4702			C1QA C1QB C1QC C4A CFD CFI FCGR2B ICAM1 ITGAL SELP
Pathway	83008	One carbon pool by folate	4.4202			ALDH1L2 AMT ATIC DHFR GART MTFMT MTHFD1 MTHFD1L MTHFD2
Pathway	413392	Inosine monophosphate biosynthesis, PRPP + glutamine => IMP	4.3782			ATIC GART PAICS PFAS PPAT
Pathway	121494	Dilated cardiomyopathy			4.296			ADCY2 ADCY3 ADCY6 CACNA2D1 CACNA2D2 CACNB2 CACNG4 DES GNAS IGF1 ITGA11 ITGA2 ITGA2B ITGA4 ITGA5 ITGA8 ITGAV ITGB3 RYR2 TNNC1 TPM2
Pathway	373900	Synaptic vesicle cycle	4.2764			AP2A1 AP2M1 AP2S1 ATP6V0A1 ATP6V0A4 ATP6V0C ATP6V0D1 ATP6V1A ATP6V1C1 ATP6V1C2 ATP6V1D ATP6V1E1 ATP6V1F ATP6V1G3 ATP6V1H CPLX1 NAPA
Pathway	83105	Pathways in cancer			4.1752			ABL1 ADCY2 ADCY3 ADCY6 AGTR1 AKT3 APC ARNT BMP4 COL4A1 COL4A2 COL4A6 CXCL12 CXCL8 EDNRA EDNRB ETS1 FGF10 FGF11 FGF12 FGF13 FGFR1 FN1 FOS GLI1 GLI2 GNAS GNB3 GNG11 GNG2 HHIP IGF1 IKBKG ITGA2 ITGA2B ITGAV KIT LAMB2 LAMC1 MAPK10 NKX3-1 PIK3CD PLCB1 PLCB4 PLD1 PTCH1 PTGER4 RAC2 RASGRP2 RUNX1T1 SMAD3 SMO SPI1 STAT1 STAT5B TGFBR1 TRAF3 WNT2 WNT2B ZBTB16
Pathway	1319988	AGE-RAGE signaling pathway in diabetic complications			4.1284			AGTR1 AKT3 CCL2 COL1A2 COL3A1 COL4A1 COL4A2 COL4A6 CXCL8 EGR1 F3 FN1 MAPK10 PIK3CD PLCB1 PLCB4 PRKCE SMAD3 STAT1 STAT5B TGFBR1 VCAM1
Pathway	83036	Ribosome	3.9995			MRPL1 MRPL11 MRPL15 MRPL17 MRPL18 MRPL19 MRPL2 MRPL20 MRPL27 MRPL28 MRPL32 MRPL35 MRPL4 MRPL9 MRPS10 MRPS11 MRPS14 MRPS17 MRPS18A MRPS2 MRPS5 MRPS7 RPL13 RPL23 RPL35A RPL36AL RPL39 RPS24 RPS5 RSL24D1
Pathway	83094	Type II diabetes mellitus			3.7479			ABCC8 CACNA1E CACNA1G GCK HK3 HKDC1 INSR MAPK10 PIK3CD PRKCE SLC2A2 SOCS1 SOCS2
Pathway	83054	Cell cycle	3.6741			ANAPC5 ANAPC7 BUB1 BUB3 CCNA2 CCNB1 CCNB3 CCNE1 CCNE2 CCNH CDC20 CDC25C CDC6 CHEK1 E2F4 MAD2L2 MCM2 MCM3 MYC ORC1 PCNA PTTG1 SFN TGFB3 YWHAH
Pathway	413340	Glycolysis (Embden-Meyerhof pathway), glucose => pyruvate		3.6155			ENO3 GAPDH HK1 PFKP PGK1 PKM
Pathway	1435207	Breast cancer		3.5425			CDKN1A DLL1 ESR1 FGF19 FGF9 FGFR1 FZD10 FZD5 HES1 HEY1 IGF1 PGR TCF7L1 WNT4 WNT9A
Pathway	83067	Focal adhesion			3.539			AKT3 CAV2 CCND2 COL1A2 COL4A1 COL4A2 COL4A6 COL6A2 COL9A2 FLT4 FN1 FYN IGF1 ITGA11 ITGA2 ITGA2B ITGA4 ITGA5 ITGA8 ITGAV ITGB3 KDR LAMB2 LAMC1 MAPK10 MYLK4 PAK5 PIK3CD RAC2 THBS1 THBS3 TNC TNR VTN
Pathway	83070	Adherens junction		3.5221			BAIAP2 CSNK2B FGFR1 FYN MET NECTIN2 PTPN1 SRC SSX2IP TCF7L1
Pathway	522534	Tyrosine degradation, tyrosine => homogentisate			3.4807			FAH GSTZ1 HGD HPD
Pathway	695200	HIF-1 signaling pathway		3.4622			CDKN1A ENO3 GAPDH HK1 IFNG IGF1 LDHA NOS2 PDHB PGK1 TFRC TLR4
Pathway	1144996	Glucagon signaling pathway			3.4178			ADCY2 AKT3 CALML4 CAMK2G CREB3L1 CREB3L3 GCK GNAS GYS2 PCK1 PCK2 PFKFB1 PHKA1 PHKA2 PLCB1 PLCB4 PPARA PPP3CB PRKAB2 PYGL SLC2A2
Pathway	83077	Jak-STAT signaling pathway			3.3697			AKT3 AOX1 CCND2 CNTFR CSF2RB EPO FHL1 GHR IFNE IFNGR1 IL10RA IL20RB IL22RA1 IL27RA IL2RB IL2RG IL4R IL6ST IL7 IRF9 JAK3 LIFR PIK3CD SOCS1 SOCS2 STAT1 STAT5B STAT6
Pathway	114229	Hypertrophic cardiomyopathy (HCM)			3.3483			CACNA2D1 CACNA2D2 CACNB2 CACNG4 DES IGF1 ITGA11 ITGA2 ITGA2B ITGA4 ITGA5 ITGA8 ITGAV ITGB3 PRKAB2 RYR2 TNNC1 TPM2
Pathway	82965	Phenylalanine, tyrosine and tryptophan biosynthesis		3.3214			GOT1 GOT2 TAT
Pathway	126909	Oocyte meiosis	3.2774			ADCY1 ANAPC5 ANAPC7 AURKA BTRC BUB1 CALM2 CAMK2D CCNB1 CCNE1 CCNE2 CDC20 CDC25C CPEB3 FBXO5 ITPR3 MAD2L2 PPP1CC PPP2R5A PPP2R5D PPP3CC PTTG1 RPS6KA1 YWHAH
Pathway	855811	Citrate cycle (TCA cycle, Krebs cycle)	3.2209			DLD DLST IDH3A IDH3B IDH3G SDHB SDHC SUCLA2
Pathway	777534	Insulin secretion			3.2167			ABCC8 ADCY2 ADCY3 ADCY6 CAMK2G CCKAR CREB3L1 CREB3L3 GCK GNAS KCNN2 KCNN4 PCLO PLCB1 PLCB4 RYR2 SLC2A2 SNAP25
Pathway	908257	Adrenergic signaling in cardiomyocytes			3.2117			ADCY2 ADCY3 ADCY6 ADRA1B ADRA1D AGTR1 AGTR2 AKT3 CACNA2D1 CACNA2D2 CACNB2 CACNG4 CALML4 CAMK2G CREB3L1 CREB3L3 GNAS KCNE1 MYL4 PIK3R6 PLCB1 PLCB4 PPP2R3A RYR2 TNNC1 TPM2
Pathway	1026136	Signaling pathways regulating pluripotency of stem cells		3.1957			FGFR1 FGFR2 FZD10 FZD5 HAND1 HESX1 HNF1A ID1 ID2 IGF1 LIF WNT4 WNT9A ZIC3
Pathway	413341	Glycolysis, core module involving three-carbon compounds		3.1399			ENO3 GAPDH PGK1 PKM
Pathway	82926	Glycolysis / Gluconeogenesis		3.1151			ENO3 GAPDH HK1 LDHA PCK1 PDHB PFKP PGK1 PKM
Pathway	983748	cGMP-PKG signaling pathway			3.0569			ADCY2 ADCY3 ADCY6 ADRA1B ADRA1D AGTR1 AKT3 CALML4 CREB3L1 CREB3L3 EDNRA EDNRB INSR MEF2A MEF2C MEF2D MRVI1 MYLK4 NFATC4 NPR1 NPR2 PDE5A PIK3R6 PLCB1 PLCB4 PPP3CB PRKCE PRKG2
Pathway	413403	Polyamine biosynthesis, arginine => ornithine => putrescine	3.0241			ARG1 ARG2 ODC1
Pathway	83093	Adipocytokine signaling pathway		3.021			ACACB ACSL4 ACSL5 IKBKG LEP NPY PCK1 PRKAB1 TNFRSF1B
Pathway	172847	Protein digestion and absorption			2.9106			COL11A1 COL14A1 COL1A2 COL3A1 COL4A1 COL4A2 COL4A6 COL5A1 COL6A2 COL7A1 COL9A2 CPA1 KCNE3 KCNN4 PGA5 PRCP SLC15A1 SLC6A19
Pathway	82927	Citrate cycle (TCA cycle)	2.8679			DLAT DLD DLST IDH3A IDH3B IDH3G SDHB SDHC SUCLA2
Pathway	96530	Vascular smooth muscle contraction			2.8474			ACTA2 ADCY2 ADCY3 ADCY6 ADRA1B ADRA1D AGTR1 CALD1 CALML4 EDNRA GNAS MRVI1 MYLK4 NPR1 NPR2 PLA2G1B PLA2G4A PLCB1 PLCB4 PRKCE PTGIR RAMP2
Pathway	213818	Glutamatergic synapse			2.8174			ADCY2 ADCY3 ADCY6 DLG4 GNAS GNB3 GNG11 GNG2 GRIA4 GRIN2B GRK3 GRM7 HOMER2 HOMER3 PLA2G4A PLCB1 PLCB4 PLD1 PLD2 PPP3CB SLC38A3
Pathway	82957	Arginine and proline metabolism			2.8088			AGMAT ALDH18A1 AZIN2 DAO GAMT HOGA1 MAOA MAOB P4HA1 P4HA2 PYCR1 SMS
Pathway	101144	Prion diseases		2.7895			C1QA C1QB C1QC FYN HSPA5 SOD1
Pathway	125136	Spliceosome	2.7851			CCDC12 DHX38 EIF4A3 HSPA8 LSM2 LSM5 MAGOHB NCBP1 PCBP1 PRPF19 RBM17 RBMX SF3A3 SNRPA SNRPA1 SNRPD1 SNRPD3 SNRPE SNRPF SNRPG SNU13 SRSF3 THOC3 TXNL4A
Pathway	790012	Biosynthesis of amino acids		2.7602			ENO3 GAPDH GLUL GOT1 GOT2 PFKP PGK1 PKM TAT
Pathway	1222951	Renin secretion			2.6983			ADCY6 AGT AGTR1 CALML4 CLCA4 EDNRA GNAS NPR1 PDE1B PLCB1 PLCB4 PPP3CB PRKG2 PTGER4
Pathway	82944	Purine metabolism	2.6976			ADCY1 AK6 AMPD1 APRT ATIC DCK ENTPD4 GART GDA GMPR2 HDDC3 IMPDH2 NME1 PAICS PFAS PGM2 PNP POLD1 POLD2 POLR1B POLR1C POLR2E POLR2I POLR2K POLR3G POLR3H PPAT PRPS1 ZNRD1
Pathway	812256	TNF signaling pathway		2.6649			CASP3 CREB3 CXCL10 CXCL2 ICAM1 IKBKG LIF MAP3K14 MAP3K8 TAB3 TNFRSF1B
Pathway	814926	Carbon metabolism	2.6607			ACADS AMT CAT DLAT DLD DLST GLUD1 HK2 IDH3A IDH3B IDH3G ME1 PGLS PGP PRPS1 RGN RPIA SDHB SDHC SUCLA2 TKT
Pathway	1017634	cAMP signaling pathway			2.6439			ADCY2 ADCY3 ADCY6 AKT3 BDNF CALML4 CAMK2G CREB3L1 CREB3L3 EDNRA FOS GLI1 GNAS GRIA4 GRIN2B HCAR1 HHIP HTR1B MAPK10 NPR1 PDE4D PIK3CD PLD1 PLD2 PPARA PTCH1 RAC2 RRAS RYR2 SOX9 TSHR
Pathway	1474301	IL-17 signaling pathway		2.6436			CASP3 CXCL10 CXCL2 FOSL1 IFNG IKBKG IL5 MMP13 S100A9 TAB3
Pathway	82987	Inositol phosphate metabolism	2.6377			CDIPT INPP1 INPP4A ITPK1 ITPKA MIOX MTM1 MTMR1 MTMR2 MTMR7 OCRL PLCB3 PLCD3 PLCD4 PLCG2
Pathway	83050	Calcium signaling pathway			2.6251			ADCY2 ADCY3 ADRA1B ADRA1D AGTR1 CACNA1E CACNA1G CALML4 CAMK2G CCKAR EDNRA EDNRB GNAS HRH1 HTR7 MYLK4 ORAI3 P2RX2 P2RX7 PDE1B PHKA1 PHKA2 PLCB1 PLCB4 PPP3CB RYR1 RYR2 STIM1 TNNC1
Pathway	1474302	Fluid shear stress and atherosclerosis			2.6061			AKT3 ARHGEF2 BMP4 BMPR2 CALML4 CAV2 CCL2 FOS GSTA4 GSTO1 IKBKG ITGA2B ITGAV ITGB3 KDR MAPK10 MEF2A MEF2C PECAM1 PIK3CD RAC2 SDC2 TNFRSF1A VCAM1
Pathway	83051	Cytokine-cytokine receptor interaction		2.5937			BMP7 CCR7 CD40 CXCL10 CXCL11 CXCL16 CXCL2 CXCL9 IFNG IL11RA IL1RAP IL26 IL2RG IL5 LEP LIF MET TNFRSF1B TNFSF10 VEGFD
Pathway	698773	Circadian entrainment			2.5817			ADCY2 ADCY3 ADCY6 CACNA1G CALML4 CAMK2G FOS GNAS GNB3 GNG11 GNG2 GRIA4 GRIN2B PLCB1 PLCB4 PRKG2 RYR1 RYR2
Pathway	1059538	Central carbon metabolism in cancer		2.5795			FGFR1 FGFR2 HK1 LDHA MET PDHB PFKP PKM
Pathway	82949	Glycine, serine and threonine metabolism			2.5658			AGXT AGXT2 ALAS2 DAO GAMT GLYCTK MAOA MAOB PHGDH PIPOX
Pathway	413362	O-glycan biosynthesis, mucin type core		2.5529			GALNT15 GALNT18 GCNT1 GCNT3 GCNT4
Pathway	413342	Gluconeogenesis, oxaloacetate => fructose-6P		2.5218			ENO3 GAPDH PCK1 PGK1
Pathway	82960	Phenylalanine metabolism		2.5218			GOT1 GOT2 MAOA TAT
Pathway	82938	Primary bile acid biosynthesis			2.5175			ACOX2 AKR1C4 AMACR BAAT CH25H CYP7B1
Pathway	1222950	Regulation of lipolysis in adipocytes			2.5064			ADCY2 ADCY3 ADCY6 AKT3 AQP7 GNAS INSR NPR1 PIK3CD PRKG2 PTGS1 TSHR
Pathway	952859	Oxytocin signaling pathway			2.4873			ADCY2 ADCY3 ADCY6 CACNA2D1 CACNA2D2 CACNB2 CACNG4 CALML4 CAMK2G FOS GNAS MEF2C MYLK4 NFATC4 NPR1 NPR2 OXT PIK3R6 PLA2G4A PLCB1 PLCB4 PPP3CB PRKAB2 RYR1 RYR2
Pathway	1510435	Ferroptosis	2.4725			ACSL1 ACSL6 ATG5 CP GCLM GSS LPCAT3 PCBP1 SLC3A2 VDAC2
Pathway	1311074	Phospholipase D signaling pathway			2.4445			ADCY2 ADCY3 ADCY6 AGPAT1 AGTR1 AKT3 CXCL8 DGKE DGKK FYN GAB1 GNAS GRM7 INSR KIT MRAS PIK3CD PIK3R6 PLA2G4A PLCB1 PLCB4 PLD1 PLD2 RRAS
Pathway	82994	Sphingolipid metabolism	2.427			CERS3 GAL3ST1 GALC GBA NEU1 NEU3 SMPD2 SMPD3 SMPD4 SPTLC3 UGCG
Pathway	1272486	Insulin resistance			2.4171			AKT3 CREB3L1 CREB3L3 GFPT2 GYS2 INSR MAPK10 MLXIPL PCK1 PCK2 PIK3CD PPARA PRKAB2 PRKCE PYGL RPS6KA2 RPS6KA6 SLC2A2 TNFRSF1A
Pathway	83052	Phosphatidylinositol signaling system	2.3946			CALM2 CDIPT CDS1 INPP1 INPP4A ITPK1 ITPKA ITPR3 MTM1 MTMR1 MTMR2 MTMR7 OCRL PLCB3 PLCD3 PLCD4 PLCG2 PRKCA
Pathway	82958	Histidine metabolism			2.3311			DDC FTCD HAL HNMT MAOA MAOB UROC1
Pathway	117293	Arrhythmogenic right ventricular cardiomyopathy (ARVC)			2.2704			CACNA2D1 CACNA2D2 CACNB2 CACNG4 DES ITGA11 ITGA2 ITGA2B ITGA4 ITGA5 ITGA8 ITGAV ITGB3 RYR2
Pathway	413377	Heparan sulfate degradation			2.2114			GUSB HPSE IDS NAGLU
